# Supplementary material for: Mechanism of action of trabectedin in desmoplastic small round cell tumor cells
Source: BMC Cancer. 2017 Feb 6;17:107. doi: 10.1186/s12885-017-3091-1 (PMC5294815; doi:10.1186/s12885-017-3091-1)
Supplement: Additional file 4: — DEGs after trabectedin treatment of JN-DSRCT-1 cells. Differentially expressed genes for the three time points of JN-DSCRT-1 treatment with trabectedin (6 h, 12 h, 24 h). logFC, log2-fold change; AveExpr, average expression across the samples; t and B, results from the statistical test; P. Value, raw p-value from the statistical test; adj.P.Val, FDR adjusted p-values. (XLSX 318 kb) [file 12885_2017_3091_MOESM4_ESM.xlsx]

## Sheet: Trabectedin 6h vs control
	Entrez Gene ID	Gene Symbol	Gene Name	logFC	AveExpr	t	P.Value	adj.P.Val	B
PROBEID
A_23_P250413	64098	PARVG	parvin, gamma	3.44546	4.00756	9.86046	0.00017333	0.0195703	1.64964
A_21_P0014282	NA			3.22872	6.40611	35.2247	3.10064e-07	0.00425749	6.44344
A_33_P3332112	355	FAS	Fas cell surface death receptor	3.01375	3.35572	9.77581	0.000180704	0.0196924	1.60667
A_23_P340822	257062	CATSPERD	catsper channel auxiliary subunit delta	2.92127	4.4066	14.6076	2.52887e-05	0.0104218	3.51648
A_23_P154605	55959	SULF2	sulfatase 2	2.9208	7.17358	23.2635	2.48903e-06	0.00671219	5.33132
A_33_P3400763	729359	PLIN4	perilipin 4	2.83277	4.20998	7.66637	0.000576356	0.0271026	0.379617
A_33_P3368034	NA			2.75806	3.95891	16.5359	1.36739e-05	0.00895217	4.0515
A_33_P3381127	355	FAS	Fas cell surface death receptor	2.71702	5.10499	23.1034	2.5766e-06	0.00671219	5.30858
A_23_P87879	969	CD69	CD69 molecule	2.54407	4.49324	10.6443	0.000119617	0.017968	2.02811
A_23_P84230	23440	OTP	orthopedia homeobox	2.4715	4.91811	9.03838	0.000263581	0.0219808	1.21349
A_33_P3692979	283485	LOC283485	uncharacterized LOC283485	2.41567	3.42865	5.29577	0.00311323	0.0480696	-1.47563
A_23_P63896	355	FAS	Fas cell surface death receptor	2.34788	6.01939	21.2551	3.91068e-06	0.00671219	5.02322
A_23_P15692	55065	SLC52A1	solute carrier family 52 (riboflavin transporter), member 1	2.27407	8.13994	21.7995	3.44604e-06	0.00671219	5.11185
A_33_P3342081	639	PRDM1	PR domain containing 1, with ZNF domain	2.23621	3.0202	9.0849	0.00025717	0.0218847	1.23934
A_33_P3236392	81607	PVRL4	poliovirus receptor-related 4	2.20473	8.69787	19.0925	6.68341e-06	0.00820344	4.62775
A_33_P3359017	8529	CYP4F2	cytochrome P450, family 4, subfamily F, polypeptide 2	2.18767	4.33815	6.88215	0.000953809	0.0314598	-0.16806
A_23_P374689	2571	GAD1	glutamate decarboxylase 1 (brain, 67kDa)	2.1234	3.6055	6.47291	0.00126496	0.0341913	-0.477863
A_33_P3327642	55057	AIM1L	absent in melanoma 1-like	2.11627	7.32744	21.2622	3.90414e-06	0.00671219	5.02441
A_21_P0008023	NA			2.08203	5.37837	9.50745	0.000206675	0.0206389	1.46758
A_33_P3358750	343263	MYBPHL	myosin binding protein H-like	2.08095	7.55384	18.7747	7.26701e-06	0.00820344	4.56313
A_24_P382319	634	CEACAM1	carcinoembryonic antigen-related cell adhesion molecule 1 (biliary glycoprotein)	2.04892	3.62	6.04544	0.00172627	0.0382379	-0.820925
A_23_P46936	1959	EGR2	early growth response 2	2.02844	10.503	21.5124	3.68233e-06	0.00671219	5.06561
A_23_P380318	1961	EGR4	early growth response 4	1.99889	6.19715	14.7795	2.38668e-05	0.0103936	3.5683
A_23_P121120	53836	GPR87	G protein-coupled receptor 87	1.98671	7.95933	24.8168	1.80048e-06	0.00671219	5.53751
A_23_P80040	10544	PROCR	protein C receptor, endothelial	1.97788	4.90301	22.5695	2.89658e-06	0.00671219	5.23055
A_23_P139600	8437	RASAL1	RAS protein activator like 1 (GAP1 like)	1.95438	7.32711	10.9193	0.000105655	0.0176635	2.15304
A_33_P3403851	NA			1.9354	7.27885	19.892	5.44604e-06	0.00747796	4.7826
A_23_P331049	10570	DPYSL4	dihydropyrimidinase-like 4	1.92948	5.79475	9.86818	0.000172675	0.0195703	1.65354
A_33_P3419190	374	AREG	amphiregulin	1.91682	8.50064	15.57	1.84359e-05	0.00957999	3.79585
A_19_P00315583	100130691	LOC100130691	uncharacterized LOC100130691	1.91023	3.67069	6.98102	0.00089279	0.0310643	-0.095787
A_23_P121144	131375	LYZL4	lysozyme-like 4	1.84889	4.393	10.4385	0.000131526	0.0181505	1.93199
A_23_P62607	58985	IL22RA1	interleukin 22 receptor, alpha 1	1.82955	5.73886	11.1171	9.67983e-05	0.0171502	2.2406
A_23_P216225	1960	EGR3	early growth response 3	1.80032	6.2337	10.9655	0.000103501	0.0175137	2.17368
A_23_P3221	58472	SQRDL	sulfide quinone reductase-like (yeast)	1.78936	3.35604	7.49192	0.000642162	0.0277479	0.262689
A_23_P30315	81786	TRIM7	tripartite motif containing 7	1.7827	3.79579	6.27125	0.00146168	0.0360136	-0.637128
A_24_P270728	26471	NUPR1	nuclear protein, transcriptional regulator, 1	1.74924	8.80724	18.2285	8.41921e-06	0.00820344	4.4477
A_33_P3355014	161145	TMEM229B	transmembrane protein 229B	1.73603	6.97506	18.1675	8.56103e-06	0.00820344	4.43445
A_33_P3276693	5228	PGF	placental growth factor	1.73008	9.39292	18.9343	6.96673e-06	0.00820344	4.5958
A_23_P16523	9518	GDF15	growth differentiation factor 15	1.7086	15.9776	22.4896	2.94842e-06	0.00671219	5.21859
A_24_P109417	374946	DRAXIN	dorsal inhibitory axon guidance protein	1.70124	6.02852	7.31867	0.000716501	0.0288513	0.143858
A_23_P61149	3635	INPP5D	inositol polyphosphate-5-phosphatase, 145kDa	1.70122	9.47508	16.8628	1.24059e-05	0.00883739	4.1329
A_33_P3263938	389812	LCN15	lipocalin 15	1.68893	5.96824	16.4647	1.39702e-05	0.00895217	4.03344
A_23_P99373	56163	RNF17	ring finger protein 17	1.68223	3.36283	10.8776	0.000107642	0.0178076	2.13434
A_32_P207169	574036	SERTAD4-AS1	SERTAD4 antisense RNA 1	1.67918	5.7483	12.4991	5.45438e-05	0.0131473	2.80207
A_33_P3308512	117247	SLC16A10	solute carrier family 16 (aromatic amino acid transporter), member 10	1.65502	5.21813	9.8015	0.000178427	0.019634	1.61976
A_33_P3369854	374407	DNAJB13	DnaJ (Hsp40) homolog, subfamily B, member 13	1.64777	4.12622	5.58207	0.00246779	0.0440042	-1.21717
A_23_P49546	2905	GRIN2C	glutamate receptor, ionotropic, N-methyl D-aspartate 2C	1.64669	6.57841	7.24806	0.000749687	0.0292	0.0946411
A_23_P363275	144406	WDR66	WD repeat domain 66	1.64007	3.96606	6.77367	0.00102651	0.0321437	-0.248488
A_33_P3294277	4051	CYP4F3	cytochrome P450, family 4, subfamily F, polypeptide 3	1.63872	4.31498	8.59024	0.00033616	0.0239712	0.95678
A_23_P397293	54742	LY6K	lymphocyte antigen 6 complex, locus K	1.60199	5.64178	8.01775	0.000466511	0.0256061	0.607208
A_33_P3318668	375791	CYSRT1	cysteine-rich tail protein 1	1.59724	10.2802	13.032	4.44203e-05	0.0121308	2.99743
A_23_P69383	83666	PARP9	poly (ADP-ribose) polymerase family, member 9	1.59319	3.9207	7.14421	0.000801862	0.0295978	0.0213977
A_23_P397937	154075	SAMD3	sterile alpha motif domain containing 3	1.56859	3.91193	10.2776	0.00014182	0.0182634	1.85531
A_23_P259071	374	AREG	amphiregulin	1.56686	10.2613	16.8019	1.26314e-05	0.00883739	4.1179
A_33_P3460460	91370	MGC20647	uncharacterized protein MGC20647	1.5636	5.02518	7.20174	0.000772449	0.0293402	0.0620963
A_33_P3270926	389607	LOC389607	uncharacterized LOC389607	1.5524	5.3011	8.15145	0.000431362	0.0250976	0.691134
A_24_P89457	1026	CDKN1A	cyclin-dependent kinase inhibitor 1A (p21, Cip1)	1.53172	10.3629	8.19837	0.000419776	0.0247891	0.720253
A_33_P3409493	285095	LOC285095	uncharacterized LOC285095	1.52628	4.18898	7.78751	0.000535334	0.0265716	0.459258
A_23_P13094	4319	MMP10	matrix metallopeptidase 10 (stromelysin 2)	1.51742	4.22865	6.61271	0.0011468	0.0331326	-0.370055
A_33_P3232504	375791	CYSRT1	cysteine-rich tail protein 1	1.50662	10.6526	15.1145	2.13593e-05	0.0102063	3.66687
A_23_P52067	57822	GRHL3	grainyhead-like 3 (Drosophila)	1.49666	7.8057	10.7854	0.000112193	0.0179434	2.09272
A_23_P110569	55521	TRIM36	tripartite motif containing 36	1.47521	4.05966	7.58429	0.000606273	0.0275584	0.324932
A_33_P3366127	729974	RFPL4AL1	ret finger protein-like 4A-like 1	1.47151	4.74708	5.85867	0.00198842	0.0401479	-0.97747
A_32_P377880	2668	GDNF	glial cell derived neurotrophic factor	1.43026	6.95682	18.5024	7.81621e-06	0.00820344	4.50627
A_33_P3291484	7903	ST8SIA4	ST8 alpha-N-acetyl-neuraminide alpha-2,8-sialyltransferase 4	1.42215	5.42861	6.60119	0.00115603	0.0331326	-0.378857
A_32_P44453	3628	INPP1	inositol polyphosphate-1-phosphatase	1.42062	6.10269	5.86937	0.00197219	0.0399652	-0.968388
A_33_P3256880	642980	LOC642980	uncharacterized LOC642980	1.40408	7.14325	16.3297	1.45536e-05	0.00895217	3.99886
A_24_P326739	27165	GLS2	glutaminase 2 (liver, mitochondrial)	1.38974	10.258	14.3183	2.79193e-05	0.0109532	3.4272
A_21_P0001892	NA			1.38755	4.19619	7.79895	0.000531645	0.0265455	0.46671
A_33_P3243230	NA			1.38385	7.93952	13.7734	3.38174e-05	0.0114167	3.25194
A_33_P3417195	388407	C17orf82	chromosome 17 open reading frame 82	1.37665	7.65288	8.32458	0.0003904	0.024415	0.797708
A_24_P33895	467	ATF3	activating transcription factor 3	1.37587	10.5735	12.9181	4.63818e-05	0.0121308	2.95657
A_23_P214080	1958	EGR1	early growth response 1	1.3663	11.8973	11.0036	0.000101768	0.0175137	2.19058
A_24_P237586	353322	ANKRD37	ankyrin repeat domain 37	1.34032	3.03299	5.74813	0.00216558	0.0417927	-1.07212
A_23_P53467	121457	IKBIP	IKBKB interacting protein	1.32771	8.80283	11.6847	7.58954e-05	0.0149945	2.4814
A_33_P3424832	NA			1.32651	4.05243	5.73656	0.00218517	0.0420526	-1.08211
A_21_P0011045	NA			1.30985	6.51712	11.7559	7.36732e-05	0.014661	2.51055
A_19_P00317054	101927777	SATB1-AS1	SATB1 antisense RNA 1	1.29311	3.68486	7.81083	0.000527839	0.0265312	0.474446
A_33_P3244784	283463	MUC19	mucin 19, oligomeric	1.27567	6.7611	7.25097	0.000748287	0.0292	0.0966743
A_33_P3310274	NA			1.27332	4.07726	9.54285	0.000203006	0.0204961	1.48619
A_23_P56659	165545	DQX1	DEAQ box RNA-dependent ATPase 1	1.2713	8.09201	17.2415	1.11085e-05	0.00883739	4.22416
A_33_P3400943	29965	CDIP1	cell death-inducing p53 target 1	1.26254	9.32192	10.5242	0.000126405	0.017968	1.97227
A_33_P3267410	100144748	KLLN	killin, p53-regulated DNA replication inhibitor	1.26146	7.70911	10.7594	0.000113522	0.0179434	2.08086
A_23_P321223	5367	PMCH	pro-melanin-concentrating hormone	1.25905	5.52331	8.97193	0.000273073	0.0221867	1.17631
A_24_P925664	4193	MDM2	MDM2 proto-oncogene, E3 ubiquitin protein ligase	1.25652	11.2553	17.88	9.26931e-06	0.00848512	4.37102
A_33_P3214869	402569	KPNA7	karyopherin alpha 7 (importin alpha 8)	1.25627	4.67854	5.69209	0.00226244	0.042544	-1.12068
A_23_P34915	467	ATF3	activating transcription factor 3	1.24456	14.9741	16.0119	1.60457e-05	0.00930256	3.91571
A_33_P3421163	94241	TP53INP1	tumor protein p53 inducible nuclear protein 1	1.24418	8.28529	12.08	6.44815e-05	0.0136215	2.64054
A_24_P944253	89857	KLHL6	kelch-like family member 6	1.23859	5.28596	8.58515	0.000337113	0.0239712	0.953779
A_23_P257043	2669	GEM	GTP binding protein overexpressed in skeletal muscle	1.22512	5.30859	6.83886	0.000982068	0.0316916	-0.200013
A_23_P42353	51513	ETV7	ets variant 7	1.21665	6.86085	12.8345	4.78874e-05	0.0121767	2.92628
A_23_P72668	8436	SDPR	serum deprivation response	1.21332	5.46651	10.5409	0.000125433	0.017968	1.98009
A_32_P231617	4071	TM4SF1	transmembrane 4 L six family member 1	1.21181	8.45801	12.2626	5.99076e-05	0.0134084	2.71179
A_23_P218675	10406	WFDC2	WAP four-disulfide core domain 2	1.19661	4.92009	5.75247	0.00215828	0.0417105	-1.06837
A_32_P125771	26166	RGS22	regulator of G-protein signaling 22	1.17652	9.63421	10.3611	0.000136361	0.0182415	1.89529
A_23_P404494	3575	IL7R	interleukin 7 receptor	1.16952	8.17327	13.7144	3.45407e-05	0.0114167	3.2324
A_24_P337397	57763	ANKRA2	ankyrin repeat, family A (RFXANK-like), 2	1.16401	10.4604	13.6856	3.49011e-05	0.0114167	3.2228
A_23_P168882	94241	TP53INP1	tumor protein p53 inducible nuclear protein 1	1.16305	12.2374	10.4013	0.000133822	0.0182075	1.9144
A_23_P33759	9249	DHRS3	dehydrogenase/reductase (SDR family) member 3	1.1599	8.02151	11.4514	8.3762e-05	0.0157553	2.38423
A_33_P3371718	6303	SAT1	spermidine/spermine N1-acetyltransferase 1	1.15941	9.5176	11.0536	9.95433e-05	0.0173609	2.21268
A_23_P104438	84665	MYPN	myopalladin	1.15787	4.73864	5.73048	0.00219556	0.042137	-1.08737
A_33_P3217819	9134	CCNE2	cyclin E2	1.1362	7.3292	9.94285	0.000166495	0.0195703	1.69105
A_33_P3395758	122525	C14orf28	chromosome 14 open reading frame 28	1.13455	5.90893	9.39585	0.000218767	0.0207882	1.40842
A_33_P3331267	NA			1.13262	8.75573	11.5539	8.01921e-05	0.0155087	2.42722
A_33_P3375790	729974	RFPL4AL1	ret finger protein-like 4A-like 1	1.13209	5.79761	8.85286	0.000291114	0.0228416	1.10893
A_24_P185117	83547	RILP	Rab interacting lysosomal protein	1.1304	4.1506	9.74262	0.000183696	0.0197335	1.58971
A_24_P68088	146771	TCAM1P	testicular cell adhesion molecule 1, pseudogene	1.12874	3.74338	12.4203	5.62655e-05	0.0132065	2.77223
A_33_P3332937	650794	MIPEPP3	mitochondrial intermediate peptidase pseudogene 3	1.12633	2.56523	6.22876	0.00150761	0.0363813	-0.671266
A_24_P323148	284348	LYPD5	LY6/PLAUR domain containing 5	1.1236	4.85811	6.93571	0.000920161	0.0313128	-0.128785
A_33_P3214105	467	ATF3	activating transcription factor 3	1.12181	10.8015	10.3996	0.000133928	0.0182075	1.9136
A_32_P80245	346171	ZFP57	ZFP57 zinc finger protein	1.11991	4.01386	10.12	0.00015285	0.0192246	1.77878
A_24_P192805	440068	CARD17	caspase recruitment domain family, member 17	1.11882	4.38469	7.59348	0.000602832	0.0275457	0.331088
A_33_P3263217	64101	LRRC4	leucine rich repeat containing 4	1.11789	6.59685	9.43832	0.000214069	0.0206914	1.43103
A_23_P126908	8764	TNFRSF14	tumor necrosis factor receptor superfamily, member 14	1.11195	6.64278	11.2774	9.02664e-05	0.0163602	2.31014
A_23_P137016	6303	SAT1	spermidine/spermine N1-acetyltransferase 1	1.10428	10.1857	13.6176	3.57699e-05	0.0114167	3.20003
A_23_P302634	283310	OTOGL	otogelin-like	1.09916	3.65146	5.68477	0.00227546	0.0425963	-1.12705
A_33_P3318661	144455	E2F7	E2F transcription factor 7	1.09253	7.86131	7.7417	0.000550428	0.0266594	0.429287
A_23_P60146	5157	PDGFRL	platelet-derived growth factor receptor-like	1.08884	4.58398	10.3544	0.000136791	0.0182415	1.89209
A_24_P874052	101927685	LOC101927685	heat shock transcription factor, X-linked-like	1.08235	4.71471	7.07447	0.000839317	0.030368	-0.0283697
A_33_P3339531	150356	CHADL	chondroadherin-like	1.07971	5.4409	12.3893	5.69608e-05	0.0132564	2.76041
A_33_P3352822	284306	ZNF547	zinc finger protein 547	1.07859	6.4297	9.89315	0.000170579	0.0195703	1.66612
A_33_P3268783	155185	AMZ1	archaelysin family metallopeptidase 1	1.06868	5.24923	6.3869	0.00134479	0.0351051	-0.545238
A_33_P3332348	6029	RN7SL1	RNA, 7SL, cytoplasmic 1	1.06234	17.2533	5.65624	0.00232708	0.0429767	-1.15196
A_33_P3285639	80705	TSGA10	testis specific, 10	1.05768	7.08101	10.2243	0.000145443	0.0184915	1.82957
A_33_P3361707	4193	MDM2	MDM2 proto-oncogene, E3 ubiquitin protein ligase	1.05768	10.167	13.7824	3.37077e-05	0.0114167	3.25493
A_23_P64173	114769	CARD16	caspase recruitment domain family, member 16	1.05646	5.71497	6.90459	0.00093954	0.0314575	-0.151573
A_23_P38154	2232	FDXR	ferredoxin reductase	1.05399	15.4057	10.9749	0.00010307	0.0175137	2.17785
A_19_P00316705	NA			1.05306	6.92254	8.43434	0.000366817	0.024415	0.864076
A_23_P57784	9076	CLDN1	claudin 1	1.05295	4.39182	5.80845	0.00206672	0.0409781	-1.02029
A_33_P3252588	100130093	LOC100130093	uncharacterized LOC100130093	1.0511	8.95432	10.5528	0.000124749	0.017968	1.98563
A_19_P00321671	NA			1.04945	9.53464	12.9892	4.51461e-05	0.0121308	2.98212
A_32_P116206	768211	RELL1	RELT-like 1	1.04757	5.30626	10.8404	0.00010945	0.0178847	2.11761
A_23_P52986	220001	VWCE	von Willebrand factor C and EGF domains	1.04705	8.66537	9.93859	0.00016684	0.0195703	1.68892
A_23_P99163	55332	DRAM1	DNA-damage regulated autophagy modulator 1	1.04558	12.0053	11.376	8.65088e-05	0.0160521	2.35231
A_33_P3380126	283385	MORN3	MORN repeat containing 3	1.0443	4.82269	7.46736	0.000652126	0.0279742	0.246006
A_32_P202013	642938	FAM196A	family with sequence similarity 196, member A	1.02728	6.65814	9.45217	0.000212562	0.0206914	1.43838
A_23_P161624	8061	FOSL1	FOS-like antigen 1	1.02616	6.8179	11.3271	8.83493e-05	0.0162836	2.33144
A_21_P0012601	NA			1.01954	9.60476	12.9197	4.63532e-05	0.0121308	2.95716
A_24_P147461	5271	SERPINB8	serpin peptidase inhibitor, clade B (ovalbumin), member 8	1.01573	6.00715	12.4754	5.50557e-05	0.0131473	2.7931
A_33_P3333238	3235	HOXD9	homeobox D9	1.01526	3.80819	9.57924	0.000199315	0.0204242	1.50523
A_33_P3549091	100131347	LOC100131347	RAD52 motif containing 1 pseudogene	1.01267	5.35188	6.59922	0.00115762	0.0331326	-0.380365
A_23_P159775	2564	GABRE	gamma-aminobutyric acid (GABA) A receptor, epsilon	1.01104	8.62149	9.71125	0.000186579	0.0198223	1.57361
A_21_P0006028	NA			1.01072	6.95328	9.86307	0.000173109	0.0195703	1.65096
A_33_P3388958	254122	SNX32	sorting nexin 32	0.999878	6.4064	6.53287	0.0012126	0.0337391	-0.431364
A_23_P64808	3229	HOXC13	homeobox C13	0.998662	5.44938	6.80709	0.00100343	0.0320085	-0.223578
A_24_P157087	841	CASP8	caspase 8, apoptosis-related cysteine peptidase	0.990285	5.84357	8.10655	0.000442804	0.0253331	0.66311
A_23_P106906	5493	PPL	periplakin	0.988045	5.93107	6.09128	0.00166827	0.0377382	-0.783136
A_23_P93562	27244	SESN1	sestrin 1	0.987657	11.6512	12.0072	6.64209e-05	0.0139241	2.61174
A_23_P150018	1847	DUSP5	dual specificity phosphatase 5	0.984762	7.97091	8.4958	0.000354351	0.0244127	0.900839
A_23_P382775	27113	BBC3	BCL2 binding component 3	0.983444	13.1257	12.5269	5.39516e-05	0.0131473	2.81253
A_23_P62901	7832	BTG2	BTG family, member 2	0.983341	13.9843	8.95424	0.000275666	0.0222431	1.16637
A_19_P00319453	NA			0.982659	9.39609	9.85397	0.000173883	0.0195703	1.64636
A_23_P120002	3431	SP110	SP110 nuclear body protein	0.982091	6.07275	12.1364	6.30255e-05	0.0136215	2.6627
A_33_P3229241	440689	HIST2H2BF	histone cluster 2, H2bf	0.974521	3.93953	5.80984	0.00206449	0.0409781	-1.01909
A_33_P3283992	79891	ZNF671	zinc finger protein 671	0.970806	5.72217	9.86297	0.000173117	0.0195703	1.65091
A_33_P3264895	121268	RHEBL1	Ras homolog enriched in brain like 1	0.970368	9.34977	7.70213	0.000563872	0.0268515	0.403256
A_23_P129556	3566	IL4R	interleukin 4 receptor	0.968865	7.13459	9.073	0.000258793	0.0219351	1.23274
A_23_P128215	8835	SOCS2	suppressor of cytokine signaling 2	0.967884	9.52821	10.7762	0.000112664	0.0179434	2.08851
A_23_P168669	54677	CROT	carnitine O-octanoyltransferase	0.963812	6.73213	5.31127	0.0030736	0.048021	-1.46137
A_33_P3269000	157773	C8orf48	chromosome 8 open reading frame 48	0.963493	6.51938	8.56877	0.000340196	0.0239712	0.944123
A_33_P3390057	4071	TM4SF1	transmembrane 4 L six family member 1	0.954741	10.8508	6.64147	0.00112413	0.0329302	-0.348131
A_23_P154962	85376	RIMBP3	RIMS binding protein 3	0.946449	8.21203	10.7403	0.000114506	0.017968	2.07217
A_33_P3275310	4287	ATXN3	ataxin 3	0.94285	7.42886	9.86843	0.000172654	0.0195703	1.65367
A_33_P3243364	2072	ERCC4	excision repair cross-complementation group 4	0.934224	6.40424	8.15156	0.000431333	0.0250976	0.691206
A_33_P3211513	1195	CLK1	CDC-like kinase 1	0.932206	8.36279	8.143	0.000433486	0.0251678	0.685878
A_23_P102731	54498	SMOX	spermine oxidase	0.930069	7.15024	7.05153	0.000852085	0.0306243	-0.0448406
A_23_P106194	2353	FOS	FBJ murine osteosarcoma viral oncogene homolog	0.928851	11.2354	6.66482	0.00110612	0.0326978	-0.330399
A_32_P89827	374491	TPTE2P6	transmembrane phosphoinositide 3-phosphatase and tensin homolog 2 pseudogene 6	0.922688	5.07845	8.4202	0.000369759	0.024415	0.855576
A_33_P3797403	NA			0.918698	5.18421	12.4807	5.49413e-05	0.0131473	2.7951
A_33_P3403658	NA			0.914574	4.1166	6.74358	0.00104782	0.032238	-0.27101
A_21_P0014166	NA			0.912315	5.41028	6.61813	0.00114248	0.033114	-0.365912
A_23_P207911	51393	TRPV2	transient receptor potential cation channel, subfamily V, member 2	0.909596	5.19236	5.7225	0.00220926	0.0421389	-1.09428
A_23_P82762	169270	ZNF596	zinc finger protein 596	0.909106	6.46019	5.91406	0.00190607	0.0394412	-0.930608
A_24_P299318	359845	FAM101B	family with sequence similarity 101, member B	0.908176	5.06919	5.26885	0.00318352	0.0485991	-1.5005
A_23_P353035	3490	IGFBP7	insulin-like growth factor binding protein 7	0.90243	7.26896	5.9994	0.0017869	0.0386698	-0.859124
A_23_P51487	2635	GBP3	guanylate binding protein 3	0.901422	9.35411	7.77358	0.000539873	0.0265716	0.450161
A_23_P145485	80328	ULBP2	UL16 binding protein 2	0.899429	7.05664	10.3229	0.000138829	0.0182634	1.87703
A_24_P122137	3976	LIF	leukemia inhibitory factor	0.893137	10.3345	10.2702	0.000142319	0.0182634	1.85173
A_23_P101476	79973	ZNF442	zinc finger protein 442	0.890839	6.8493	9.73977	0.000183956	0.0197335	1.58825
A_33_P3397323	126068	ZNF441	zinc finger protein 441	0.889287	9.46533	12.0983	6.4005e-05	0.0136215	2.64774
A_33_P3380196	10142	AKAP9	A kinase (PRKA) anchor protein 9	0.8883	3.92831	5.48648	0.00266413	0.0451945	-1.30227
A_19_P00316344	NA			0.886779	9.41384	10.1138	0.00015331	0.0192246	1.77571
A_23_P138655	1592	CYP26A1	cytochrome P450, family 26, subfamily A, polypeptide 1	0.886288	6.88062	9.79087	0.000179365	0.019634	1.61435
A_23_P20225	50484	RRM2B	ribonucleotide reductase M2 B (TP53 inducible)	0.880172	10.1911	9.22752	0.000238638	0.0215575	1.31768
A_23_P88691	1138	CHRNA5	cholinergic receptor, nicotinic, alpha 5 (neuronal)	0.878784	5.99944	7.23881	0.000754167	0.0292	0.0881601
A_23_P42282	721	C4B	complement component 4B (Chido blood group)	0.878096	7.66705	7.6347	0.000587686	0.0272601	0.358589
A_23_P149858	83401	ELOVL3	ELOVL fatty acid elongase 3	0.876438	4.47809	6.67932	0.00109511	0.0326978	-0.319419
A_23_P73835	56180	MOSPD1	motile sperm domain containing 1	0.871175	9.58156	9.41074	0.000217106	0.020702	1.41636
A_23_P20752	23552	CDK20	cyclin-dependent kinase 20	0.869219	7.45594	9.03339	0.00026428	0.0219808	1.21071
A_21_P0012957	NA			0.869192	4.50111	9.13164	0.000250915	0.0218058	1.26516
A_32_P447001	145788	C15orf65	chromosome 15 open reading frame 65	0.869024	6.19777	9.37629	0.000220972	0.0208094	1.39797
A_33_P3833478	160824	SP3P	Sp3 transcription factor pseudogene	0.866297	4.13798	5.23719	0.00326856	0.0490463	-1.52986
A_23_P65307	84189	SLITRK6	SLIT and NTRK-like family, member 6	0.865943	4.18574	11.5027	8.19541e-05	0.0156293	2.40578
A_33_P3309319	55367	PIDD1	p53-induced death domain protein 1	0.865698	14.6232	8.46738	0.000360053	0.024415	0.883871
A_23_P3212	56986	DTWD1	DTW domain containing 1	0.862825	10.0835	10.3541	0.00013681	0.0182415	1.89195
A_19_P00315584	100130691	LOC100130691	uncharacterized LOC100130691	0.862303	5.04774	6.33608	0.00139474	0.0353942	-0.585432
A_24_P937405	11098	PRSS23	protease, serine, 23	0.861881	8.10353	10.1168	0.00015309	0.0192246	1.77718
A_33_P3318069	NA			0.860053	5.33683	5.96021	0.0018405	0.0389666	-0.891839
A_33_P3777165	152048	FLJ31715	uncharacterized FLJ31715	0.858393	4.59058	5.70653	0.002237	0.0422378	-1.10813
A_23_P255653	8797	TNFRSF10A	tumor necrosis factor receptor superfamily, member 10a	0.855788	5.99957	5.43603	0.00277511	0.0458544	-1.34767
A_23_P215787	26959	HBP1	HMG-box transcription factor 1	0.854172	9.50048	8.35727	0.000383192	0.024415	0.817574
A_32_P170925	114112	TXNRD3	thioredoxin reductase 3	0.851963	8.388	10.771	0.000112928	0.0179434	2.08614
A_33_P3520693	646903	LOC646903	uncharacterized LOC646903	0.850878	6.46878	6.74185	0.00104906	0.032238	-0.272302
A_23_P73097	8601	RGS20	regulator of G-protein signaling 20	0.849578	6.92564	9.02306	0.000265735	0.0219808	1.20494
A_23_P217778	10943	MSL3	male-specific lethal 3 homolog (Drosophila)	0.84648	9.98146	9.67729	0.000189761	0.0198752	1.55612
A_24_P298587	340393	TMEM249	transmembrane protein 249	0.844871	7.92683	5.49972	0.00263588	0.0450047	-1.29042
A_23_P418083	167691	LCA5	Leber congenital amaurosis 5	0.844517	8.25574	6.57243	0.00117945	0.0333232	-0.400897
A_23_P139704	1848	DUSP6	dual specificity phosphatase 6	0.843977	12.7307	8.31359	0.000392858	0.024415	0.791017
A_23_P25566	1880	GPR183	G protein-coupled receptor 183	0.840882	6.78757	11.2416	9.16788e-05	0.0164554	2.29471
A_33_P3286754	23541	SEC14L2	SEC14-like 2 (S. cerevisiae)	0.835893	5.82782	11.0458	9.98841e-05	0.0173609	2.20927
A_33_P3243454	388555	IGFL3	IGF-like family member 3	0.833739	4.58481	5.74015	0.00217907	0.041994	-1.07901
A_33_P3355371	NA			0.833207	6.89606	9.0832	0.000257402	0.0218847	1.23839
A_24_P245379	5055	SERPINB2	serpin peptidase inhibitor, clade B (ovalbumin), member 2	0.833054	5.92644	6.07235	0.00169193	0.0379158	-0.798706
A_23_P374322	144811	LACC1	laccase (multicopper oxidoreductase) domain containing 1	0.832383	6.29791	6.35114	0.00137972	0.035312	-0.573492
A_23_P10591	284207	METRNL	meteorin, glial cell differentiation regulator-like	0.832293	7.93594	6.7229	0.00106277	0.0324491	-0.286541
A_21_P0000808	440288	UBL7-AS1	UBL7 antisense RNA 1 (head to head)	0.832126	8.87533	9.74954	0.000183067	0.0197335	1.59325
A_24_P583040	339210	C17orf67	chromosome 17 open reading frame 67	0.831253	4.42013	8.28426	0.000399511	0.0245995	0.773101
A_23_P125042	7673	ZNF222	zinc finger protein 222	0.828161	7.23999	5.90703	0.0019163	0.039568	-0.936536
A_19_P00810040	4193	MDM2	MDM2 proto-oncogene, E3 ubiquitin protein ligase	0.823971	8.98349	6.84091	0.000980704	0.0316916	-0.198492
A_32_P150030	8493	PPM1D	protein phosphatase, Mg2+/Mn2+ dependent, 1D	0.822531	11.503	10.704	0.000116408	0.017968	2.05556
A_23_P207850	84951	TNS4	tensin 4	0.822097	6.14607	8.89204	0.000285025	0.0227539	1.13121
A_33_P3233608	64663	SPANXC	SPANX family, member C	0.82203	10.4871	8.12876	0.000437099	0.0252708	0.676994
A_33_P3355208	54677	CROT	carnitine O-octanoyltransferase	0.820113	6.77112	9.09176	0.00025624	0.0218847	1.24314
A_23_P35066	51375	SNX7	sorting nexin 7	0.819934	4.74585	5.19955	0.00337317	0.0499375	-1.56496
A_23_P19663	1490	CTGF	connective tissue growth factor	0.819303	12.5005	7.64927	0.00058244	0.0272023	0.368276
A_33_P3401826	129607	CMPK2	cytidine monophosphate (UMP-CMP) kinase 2, mitochondrial	0.819294	3.63126	7.3194	0.000716165	0.0288513	0.144368
A_23_P398566	8013	NR4A3	nuclear receptor subfamily 4, group A, member 3	0.818049	10.7739	6.53418	0.00121149	0.0337391	-0.430357
A_23_P102391	30061	SLC40A1	solute carrier family 40 (iron-regulated transporter), member 1	0.817976	8.29519	8.39861	0.000374304	0.024415	0.842572
A_33_P3338121	3914	LAMB3	laminin, beta 3	0.81747	7.95543	6.26532	0.00146799	0.036059	-0.64188
A_23_P90542	163255	ZNF540	zinc finger protein 540	0.817033	5.77426	6.66888	0.00110303	0.0326978	-0.327325
A_21_P0014822	NA			0.816969	9.39156	6.34916	0.00138168	0.0353292	-0.575056
A_33_P3475906	100130331	LOC100130331	POTE ankyrin domain family, member F pseudogene	0.816199	4.29657	5.93128	0.00188129	0.039348	-0.91611
A_23_P136909	79366	HMGN5	high mobility group nucleosome binding domain 5	0.815011	4.71303	5.31896	0.00305413	0.0478998	-1.45429
A_33_P3227556	NA			0.814888	9.70551	8.50537	0.000352456	0.0244127	0.906534
A_23_P47614	7262	PHLDA2	pleckstrin homology-like domain, family A, member 2	0.811882	9.29617	10.4943	0.000128164	0.017968	1.95826
A_23_P390172	6041	RNASEL	ribonuclease L (2',5'-oligoisoadenylate synthetase-dependent)	0.808299	8.46644	6.85762	0.0009697	0.0316916	-0.186141
A_23_P329198	64859	NABP1	nucleic acid binding protein 1	0.807253	9.11645	8.82714	0.000295195	0.0230384	1.09425
A_24_P136522	84253	GARNL3	GTPase activating Rap/RanGAP domain-like 3	0.807198	3.18378	6.57051	0.00118104	0.0333337	-0.402375
A_23_P365412	148808	MFSD4	major facilitator superfamily domain containing 4	0.80446	7.44499	9.48247	0.000209311	0.0206914	1.45441
A_23_P51646	1263	PLK3	polo-like kinase 3	0.804144	12.4156	7.33293	0.00071001	0.028801	0.153744
A_33_P3356210	374383	NCR3LG1	natural killer cell cytotoxicity receptor 3 ligand 1	0.804137	7.81089	8.23963	0.000409892	0.0247865	0.745712
A_21_P0008648	NA			0.803232	4.74891	8.39829	0.000374372	0.024415	0.842379
A_21_P0013654	102723780	LOC102723780	uncharacterized LOC102723780	0.800919	7.73406	6.20932	0.00152918	0.0365168	-0.68695
A_33_P3340639	NA			0.798582	8.53835	6.74267	0.00104847	0.032238	-0.271691
A_33_P3315021	NA			0.79829	10.0526	8.65884	0.00032364	0.0237587	0.997002
A_24_P235756	81285	OR51E2	olfactory receptor, family 51, subfamily E, member 2	0.798259	5.54099	6.25426	0.00147984	0.0361561	-0.650753
A_33_P3259135	27065	NSG1	neuron specific gene family member 1	0.79648	4.43525	5.75138	0.00216012	0.0417167	-1.06932
A_23_P110234	1446	CSN1S1	casein alpha s1	0.796161	2.80474	5.26546	0.00319251	0.0485991	-1.50364
A_23_P17103	80705	TSGA10	testis specific, 10	0.794057	7.69978	5.36768	0.00293421	0.0468951	-1.4097
A_33_P3322499	401898	ZNF833P	zinc finger protein 833, pseudogene	0.792556	5.96152	6.51387	0.00122892	0.0339599	-0.44606
A_33_P3315719	130271	PLEKHH2	pleckstrin homology domain containing, family H (with MyTH4 domain) member 2	0.790312	6.69555	7.28037	0.000734283	0.0292	0.117217
A_24_P378019	3665	IRF7	interferon regulatory factor 7	0.788775	11.0747	7.52306	0.00062979	0.0276041	0.283755
A_32_P235796	166379	BBS12	Bardet-Biedl syndrome 12	0.787659	7.14647	6.86214	0.00096675	0.0316813	-0.182807
A_19_P00322166	100861519	GDNF-AS1	GDNF antisense RNA 1 (head to head)	0.786712	6.13896	8.34804	0.000385211	0.024415	0.811974
A_33_P3420976	100132916	FAM159B	family with sequence similarity 159, member B	0.786008	7.58513	5.43785	0.00277101	0.0458544	-1.34602
A_33_P3413759	340485	ACER2	alkaline ceramidase 2	0.784526	5.57416	6.1085	0.00164707	0.0375125	-0.768997
A_24_P36285	7767	ZNF224	zinc finger protein 224	0.784509	7.78131	7.40796	0.000676989	0.0286023	0.205439
A_33_P3350778	374879	ZNF699	zinc finger protein 699	0.783701	5.92959	5.81641	0.00205405	0.0409	-1.01347
A_33_P3294654	79363	RSG1	REM2 and RAB-like small GTPase 1	0.781063	8.10735	6.32902	0.00140186	0.0355146	-0.591042
A_23_P252052	11259	FILIP1L	filamin A interacting protein 1-like	0.779448	10.5053	5.76744	0.00213334	0.0415245	-1.05548
A_23_P413180	56890	MDM1	Mdm1 nuclear protein homolog (mouse)	0.778234	6.75399	6.1402	0.00160889	0.0373802	-0.743076
A_33_P3337627	7225	TRPC6	transient receptor potential cation channel, subfamily C, member 6	0.775974	8.03469	6.48366	0.00125538	0.034137	-0.469498
A_23_P11598	127396	ZNF684	zinc finger protein 684	0.775067	7.61744	5.58283	0.00246631	0.0440042	-1.2165
A_33_P3317628	11187	PKP3	plakophilin 3	0.77357	8.69032	8.43383	0.000366923	0.024415	0.86377
A_23_P85598	56997	ADCK3	aarF domain containing kinase 3	0.772971	10.7183	5.83971	0.00201756	0.040546	-0.993599
A_33_P3302696	8493	PPM1D	protein phosphatase, Mg2+/Mn2+ dependent, 1D	0.771375	9.54823	9.86307	0.000173108	0.0195703	1.65096
A_32_P219660	30014	SPANXA1	sperm protein associated with the nucleus, X-linked, family member A1	0.770727	9.60831	7.92209	0.000493749	0.0259261	0.546275
A_33_P3321432	51313	FAM198B	family with sequence similarity 198, member B	0.768061	9.20122	10.6069	0.000121685	0.017968	2.01079
A_23_P218463	29950	SERTAD1	SERTA domain containing 1	0.766282	12.5599	8.48515	0.000356475	0.0244127	0.894488
A_23_P206140	55466	DNAJA4	DnaJ (Hsp40) homolog, subfamily A, member 4	0.766171	5.04737	5.73921	0.00218067	0.0419956	-1.07983
A_24_P357465	58476	TP53INP2	tumor protein p53 inducible nuclear protein 2	0.76488	7.60563	10.0053	0.000161526	0.0195703	1.72218
A_33_P3262485	147837	ZNF563	zinc finger protein 563	0.764491	4.43003	5.9925	0.00179621	0.0387491	-0.864875
A_23_P162288	4640	MYO1A	myosin IA	0.764165	7.22687	5.35748	0.00295886	0.0469703	-1.41901
A_21_P0007429	NA			0.762529	10.0759	9.26113	0.000234505	0.0213952	1.33594
A_23_P502750	4193	MDM2	MDM2 proto-oncogene, E3 ubiquitin protein ligase	0.759906	7.72954	9.30201	0.000229592	0.021038	1.35806
A_24_P406132	5603	MAPK13	mitogen-activated protein kinase 13	0.755719	9.2312	6.88671	0.000950887	0.0314598	-0.164704
A_33_P3348288	9886	RHOBTB1	Rho-related BTB domain containing 1	0.755142	8.03168	5.89774	0.00192991	0.0396253	-0.944374
A_23_P39050	55552	ZNF823	zinc finger protein 823	0.755128	9.15074	6.46689	0.00127036	0.0342284	-0.48255
A_23_P61674	57396	CLK4	CDC-like kinase 4	0.754219	8.2833	5.32686	0.00303432	0.0477309	-1.44705
A_21_P0014535	102724348	LOC102724348	uncharacterized LOC102724348	0.74943	6.30154	9.78988	0.000179453	0.019634	1.61384
A_23_P330836	NA			0.748019	5.88187	6.77724	0.00102401	0.0321437	-0.245818
A_33_P3383955	1643	DDB2	damage-specific DNA binding protein 2, 48kDa	0.746756	10.9883	7.68654	0.000569275	0.02695	0.392964
A_24_P896205	NA			0.746241	5.55943	5.84441	0.0020103	0.0404445	-0.989599
A_33_P3323384	50484	RRM2B	ribonucleotide reductase M2 B (TP53 inducible)	0.745959	7.86832	6.21742	0.00152015	0.0364336	-0.68041
A_33_P3285580	132158	GLYCTK	glycerate kinase	0.743357	7.08442	7.35295	0.000701016	0.0287408	0.167588
A_23_P73571	139221	MUM1L1	melanoma associated antigen (mutated) 1-like 1	0.743048	8.19476	9.15129	0.000248339	0.0217489	1.27597
A_23_P166400	10633	RASL10A	RAS-like, family 10, member A	0.742834	7.01646	9.35578	0.000223313	0.0208175	1.38699
A_23_P422732	126820	WDR63	WD repeat domain 63	0.742673	5.02762	5.96074	0.00183978	0.0389666	-0.891402
A_33_P3400424	284370	ZNF615	zinc finger protein 615	0.739119	8.12779	8.20056	0.000419245	0.0247891	0.721606
A_24_P229531	64859	NABP1	nucleic acid binding protein 1	0.736675	6.87177	8.4876	0.000355985	0.0244127	0.895949
raf	11145	PLA2G16	phospholipase A2, group XVI	0.733876	6.05978	5.40509	0.00284583	0.0462783	-1.37566
A_21_P0009481	5874	RAB27B	RAB27B, member RAS oncogene family	0.73329	5.8381	8.79452	0.000300468	0.0231392	1.07556
A_23_P127565	143903	LAYN	layilin	0.731915	8.60921	6.90831	0.000937194	0.0314575	-0.148839
A_33_P3251801	346689	KLRG2	killer cell lectin-like receptor subfamily G, member 2	0.7317	6.52865	9.86852	0.000172647	0.0195703	1.65371
A_24_P4816	23710	GABARAPL1	GABA(A) receptor-associated protein like 1	0.730643	9.27015	6.92823	0.000924779	0.031431	-0.134257
A_23_P118536	55106	SLFN12	schlafen family member 12	0.730412	8.4465	6.72026	0.0010647	0.0324491	-0.288527
A_23_P42257	8870	IER3	immediate early response 3	0.729988	13.6526	8.86066	0.00028989	0.0228416	1.11337
A_23_P5703	254773	LYG2	lysozyme G-like 2	0.729933	4.01842	5.61995	0.00239473	0.0434372	-1.18378
A_21_P0007155	NA			0.729753	5.47506	5.44164	0.0027625	0.0458179	-1.3426
A_23_P358917	1551	CYP3A7	cytochrome P450, family 3, subfamily A, polypeptide 7	0.729267	4.49219	6.30621	0.00142513	0.0358396	-0.609192
A_23_P357929	23169	SLC35D1	solute carrier family 35 (UDP-GlcA/UDP-GalNAc transporter), member D1	0.728852	7.56077	6.27236	0.0014605	0.0360136	-0.636233
A_33_P3504659	843	CASP10	caspase 10, apoptosis-related cysteine peptidase	0.724199	6.92508	7.91312	0.000496399	0.0259356	0.540522
A_33_P3417474	102725070	LOC102725070	coiled-coil domain-containing protein 29-like	0.723853	7.81056	5.35075	0.00297525	0.0470955	-1.42516
A_23_P171117	79710	MORC4	MORC family CW-type zinc finger 4	0.72193	7.04146	7.52947	0.000627279	0.0276041	0.28808
A_24_P56484	84312	BRMS1L	breast cancer metastasis-suppressor 1-like	0.721219	10.042	8.06149	0.00045465	0.0255321	0.634823
A_23_P431939	3140	MR1	major histocompatibility complex, class I-related	0.720543	5.81148	8.78557	0.000301935	0.0231392	1.07042
A_23_P394323	NA			0.720517	4.26313	6.58343	0.00117043	0.0331515	-0.392458
A_33_P3271395	100129534	LOC100129534	small nuclear ribonucleoprotein polypeptide N pseudogene	0.716827	6.18161	6.32366	0.00140729	0.0355864	-0.595302
A_32_P34387	55812	SPATA7	spermatogenesis associated 7	0.71672	8.64614	7.00631	0.000877929	0.0309769	-0.0774549
A_33_P3299319	6158	RPL28	ribosomal protein L28	0.715741	7.14333	7.78086	0.000537496	0.0265716	0.454917
A_23_P35082	83667	SESN2	sestrin 2	0.714945	10.469	7.51345	0.000633578	0.0276619	0.277263
A_32_P88905	NA			0.713974	8.45809	9.14963	0.000248555	0.0217489	1.27506
A_33_P3247022	9134	CCNE2	cyclin E2	0.713909	10.0055	6.45279	0.00128312	0.0343122	-0.493548
A_21_P0000080	159091	FAM122C	family with sequence similarity 122C	0.712181	6.71551	6.52543	0.00121896	0.0338132	-0.437113
A_33_P3392077	9540	TP53I3	tumor protein p53 inducible protein 3	0.71068	13.8804	9.35031	0.000223943	0.0208175	1.38405
A_33_P3231120	64921	CASD1	CAS1 domain containing 1	0.708937	6.57896	5.25165	0.0032294	0.0489376	-1.51643
A_23_P209944	54884	RETSAT	retinol saturase (all-trans-retinol 13,14-reductase)	0.708491	8.55896	5.58315	0.00246568	0.0440042	-1.21622
A_23_P371145	113622	ADPRHL1	ADP-ribosylhydrolase like 1	0.705631	3.40998	6.72103	0.00106413	0.0324491	-0.287946
A_23_P164674	7768	ZNF225	zinc finger protein 225	0.70501	6.94476	5.77511	0.00212068	0.0414802	-1.04888
A_33_P3276435	27145	FILIP1	filamin A interacting protein 1	0.704963	8.98305	6.59458	0.00116137	0.0331326	-0.383919
A_23_P70328	55166	CENPQ	centromere protein Q	0.703992	10.9324	6.34147	0.00138935	0.0353647	-0.581158
A_23_P1452	64106	NPFFR1	neuropeptide FF receptor 1	0.702916	3.86394	7.53148	0.000626494	0.0276041	0.289436
A_23_P41854	84674	CARD6	caspase recruitment domain family, member 6	0.702371	4.54322	6.11686	0.0016369	0.037501	-0.762152
A_33_P3344277	64342	HS1BP3	HCLS1 binding protein 3	0.70137	7.48686	7.75276	0.00054674	0.0266594	0.436537
A_24_P655849	4093	SMAD9	SMAD family member 9	0.701287	4.93837	6.87761	0.000956725	0.0314598	-0.1714
A_33_P3361611	283748	PLA2G4D	phospholipase A2, group IVD (cytosolic)	0.700696	5.6634	6.10608	0.00165004	0.0375125	-0.770988
A_23_P76538	54997	TESC	tescalcin	0.700637	5.06192	6.17616	0.00156683	0.037016	-0.713809
A_23_P316582	126068	ZNF441	zinc finger protein 441	0.699951	5.7087	5.56217	0.00250724	0.0443437	-1.2348
A_33_P3446495	23150	FRMD4B	FERM domain containing 4B	0.698365	8.13516	6.61169	0.00114762	0.0331326	-0.370834
A_33_P3407895	126432	RINL	Ras and Rab interactor-like	0.698278	10.4589	7.02152	0.000869134	0.0309769	-0.0664628
A_33_P3415280	26256	CABYR	calcium binding tyrosine-(Y)-phosphorylation regulated	0.693245	6.7273	6.47382	0.00126415	0.0341913	-0.477153
A_32_P110016	101928424	LOC101928424	uncharacterized LOC101928424	0.693225	3.40471	5.28759	0.00313439	0.0482222	-1.48318
A_23_P90223	92285	ZNF585B	zinc finger protein 585B	0.692855	8.62828	7.69946	0.000564791	0.0268515	0.401499
A_23_P88404	7043	TGFB3	transforming growth factor, beta 3	0.692645	9.62318	8.58014	0.000338053	0.0239712	0.950826
A_21_P0012250	728229	TMEM191B	transmembrane protein 191B	0.692494	6.9291	6.88322	0.000953123	0.0314598	-0.167273
A_23_P368259	126272	EID2B	EP300 interacting inhibitor of differentiation 2B	0.689817	8.32844	6.94758	0.000912898	0.0313026	-0.120124
A_32_P167396	100873985	MED14OS	MED14 opposite strand	0.688825	6.24779	7.22576	0.000760547	0.0292114	0.0789956
A_32_P87013	3576	CXCL8	chemokine (C-X-C motif) ligand 8	0.68567	9.93458	6.27791	0.00145463	0.0360136	-0.631794
A_33_P3250018	29915	HCFC2	host cell factor C2	0.684999	6.62615	5.29103	0.00312548	0.0481446	-1.48001
A_23_P65262	10443	N4BP2L2	NEDD4 binding protein 2-like 2	0.684788	9.36063	7.67157	0.000574521	0.0270626	0.38306
A_33_P3354021	644128	RPL23AP53	ribosomal protein L23a pseudogene 53	0.684385	11.35	6.07783	0.00168505	0.0379158	-0.794198
A_23_P5392	9540	TP53I3	tumor protein p53 inducible protein 3	0.683699	12.9179	8.40686	0.000372558	0.024415	0.847548
A_23_P419239	55500	ETNK1	ethanolamine kinase 1	0.683392	10.6751	7.85783	0.000513109	0.0262184	0.504915
A_32_P137966	120863	DEPDC4	DEP domain containing 4	0.683249	5.89256	8.1948	0.000420644	0.0247891	0.718044
A_32_P96692	5429	POLH	polymerase (DNA directed), eta	0.681969	10.658	8.58494	0.000337152	0.0239712	0.953657
A_23_P118392	51655	RASD1	RAS, dexamethasone-induced 1	0.681776	9.55989	5.36378	0.00294361	0.046941	-1.41326
A_23_P160992	2329	FMO4	flavin containing monooxygenase 4	0.680763	4.05736	6.0095	0.00177339	0.0385519	-0.850723
A_21_P0011649	NA			0.679855	4.69598	7.33536	0.000708911	0.028799	0.155426
A_23_P306352	57529	RGAG1	retrotransposon gag domain containing 1	0.679397	7.59271	7.34819	0.00070314	0.0287408	0.164304
A_23_P203829	7556	ZNF10	zinc finger protein 10	0.678381	9.21482	8.55532	0.000342755	0.0240322	0.936169
A_23_P29836	131616	TMEM42	transmembrane protein 42	0.678322	9.00505	6.08257	0.00167911	0.0378585	-0.790294
A_24_P355944	1948	EFNB2	ephrin-B2	0.67825	9.24159	5.59094	0.00245045	0.0438971	-1.20934
A_24_P274615	57561	ARRDC3	arrestin domain containing 3	0.677312	9.23205	7.5231	0.000629774	0.0276041	0.283783
A_32_P120791	727916	LOC727916	uncharacterized LOC727916	0.676138	7.44169	9.02728	0.00026514	0.0219808	1.2073
A_33_P3290343	1545	CYP1B1	cytochrome P450, family 1, subfamily B, polypeptide 1	0.675869	7.25439	8.11342	0.000441029	0.0253331	0.66741
A_23_P250212	157285	SGK223	homolog of rat pragma of Rnd2	0.675808	12.3819	8.19699	0.000420111	0.0247891	0.719399
A_33_P3330353	56180	MOSPD1	motile sperm domain containing 1	0.674665	9.16054	6.58278	0.00117096	0.0331515	-0.392957
A_33_P3297444	80325	ABTB1	ankyrin repeat and BTB (POZ) domain containing 1	0.674397	8.84655	8.43773	0.000366116	0.024415	0.866111
A_23_P2705	10161	LPAR6	lysophosphatidic acid receptor 6	0.673166	9.89794	7.32349	0.0007143	0.0288513	0.147202
A_23_P52610	1643	DDB2	damage-specific DNA binding protein 2, 48kDa	0.670756	14.7023	7.84468	0.000517182	0.0263504	0.496408
A_23_P18078	5918	RARRES1	retinoic acid receptor responder (tazarotene induced) 1	0.670437	4.82788	7.26018	0.000743865	0.0292	0.103121
A_24_P416961	421	ARVCF	armadillo repeat gene deleted in velocardiofacial syndrome	0.670149	8.54056	5.57576	0.00248022	0.0440567	-1.22275
A_24_P295543	282991	BLOC1S2	biogenesis of lysosomal organelles complex-1, subunit 2	0.66975	13.2762	7.62934	0.000589632	0.0272601	0.355018
A_23_P312150	1907	EDN2	endothelin 2	0.669193	8.51928	8.97512	0.000272607	0.0221867	1.1781
A_21_P0010536	2635	GBP3	guanylate binding protein 3	0.667807	7.63638	7.06037	0.000847134	0.0305654	-0.038482
A_33_P3343750	163081	ZNF567	zinc finger protein 567	0.667165	9.56131	6.94799	0.00091265	0.0313026	-0.119826
A_23_P50217	79891	ZNF671	zinc finger protein 671	0.667009	9.42401	9.32335	0.000227075	0.0209259	1.36957
A_33_P3305487	161253	REM2	RAS (RAD and GEM)-like GTP binding 2	0.666319	10.7156	6.59712	0.00115931	0.0331326	-0.38197
A_24_P117177	90203	SNX21	sorting nexin family member 21	0.665789	6.87542	7.94839	0.000486076	0.0257199	0.563104
A_33_P3385870	901	CCNG2	cyclin G2	0.665683	8.99835	7.31598	0.000717733	0.0288585	0.141993
A_33_P3356517	NA			0.664847	9.02518	5.52448	0.00258395	0.0447983	-1.2683
A_23_P160742	11146	GLMN	glomulin, FKBP associated protein	0.662503	10.8027	7.20647	0.000770087	0.0293402	0.0654287
A_32_P25050	157506	RDH10	retinol dehydrogenase 10 (all-trans)	0.661935	11.0225	6.96238	0.000903933	0.0313026	-0.109339
A_23_P301360	137209	ZNF572	zinc finger protein 572	0.660745	8.75629	6.14437	0.00160395	0.0373601	-0.739675
A_24_P96403	861	RUNX1	runt-related transcription factor 1	0.660304	7.38397	5.98817	0.00180208	0.0387538	-0.868482
A_24_P38754	55847	CISD1	CDGSH iron sulfur domain 1	0.659307	3.87568	5.54378	0.00254433	0.0445097	-1.25112
A_33_P3316394	79744	ZNF419	zinc finger protein 419	0.658188	7.13978	8.46114	0.000361317	0.024415	0.880143
A_24_P121846	7691	ZNF132	zinc finger protein 132	0.656853	7.38602	6.32764	0.00140325	0.0355171	-0.592136
A_23_P126605	29765	TMOD4	tropomodulin 4 (muscle)	0.656761	6.51498	6.06124	0.00170601	0.0381208	-0.807869
A_23_P436369	27145	FILIP1	filamin A interacting protein 1	0.656652	9.79665	6.11052	0.00164461	0.0375125	-0.767346
A_23_P88767	8399	PLA2G10	phospholipase A2, group X	0.655718	7.59073	7.1668	0.000790159	0.0295791	0.0374142
A_24_P944049	23177	CEP68	centrosomal protein 68kDa	0.655425	6.91564	5.77625	0.00211882	0.0414732	-1.0479
A_32_P83845	23462	HEY1	hes-related family bHLH transcription factor with YRPW motif 1	0.654198	9.56433	7.14752	0.000800137	0.0295978	0.0237438
A_33_P3417626	375704	ENHO	energy homeostasis associated	0.653146	5.05356	5.51749	0.00259849	0.0448668	-1.27454
A_33_P3381265	51700	CYB5R2	cytochrome b5 reductase 2	0.652848	10.3342	6.92499	0.000926787	0.0314379	-0.136629
A_23_P16242	7568	ZNF20	zinc finger protein 20	0.650139	8.1119	6.65905	0.00111054	0.0327736	-0.334777
A_23_P351215	6498	SKIL	SKI-like proto-oncogene	0.650022	8.09518	6.85325	0.000972563	0.0316916	-0.189367
A_32_P167904	148213	ZNF681	zinc finger protein 681	0.648919	6.43277	5.63691	0.00236283	0.0431501	-1.16889
A_23_P20427	23221	RHOBTB2	Rho-related BTB domain containing 2	0.647674	6.93727	5.32475	0.0030396	0.0477309	-1.44898
A_23_P122924	3624	INHBA	inhibin, beta A	0.647204	9.8704	7.36782	0.000694421	0.0287408	0.177851
A_23_P417974	282679	AQP11	aquaporin 11	0.646972	5.9585	7.4755	0.000648803	0.0279708	0.251543
A_24_P168398	7730	ZNF177	zinc finger protein 177	0.646596	7.85377	6.4232	0.0013104	0.0346687	-0.516706
A_33_P3354414	316	AOX1	aldehyde oxidase 1	0.646558	8.12915	7.95605	0.00048387	0.0256526	0.567991
A_23_P143952	79598	CEP97	centrosomal protein 97kDa	0.645533	7.46644	5.56114	0.00250929	0.0443437	-1.23571
A_33_P3285430	NA			0.644823	7.613	7.64292	0.00058472	0.0272237	0.364056
A_33_P3387155	374443	LOC374443	C-type lectin domain family 2, member D pseudogene	0.644739	6.69314	7.57015	0.000611609	0.0275584	0.315454
A_33_P3303121	5912	RAP2B	RAP2B, member of RAS oncogene family	0.644084	8.00739	7.22687	0.000760001	0.0292114	0.0797759
A_23_P65481	7011	TEP1	telomerase-associated protein 1	0.643367	10.3688	8.50592	0.000352347	0.0244127	0.906862
A_23_P320530	284323	ZNF780A	zinc finger protein 780A	0.642807	6.80263	5.59935	0.00243413	0.0437761	-1.20191
A_32_P54503	100134229	JHDM1D-AS1	JHDM1D antisense RNA 1 (head to head)	0.642572	7.86577	5.66913	0.00230359	0.0427441	-1.14069
A_23_P128408	51499	TRIAP1	TP53 regulated inhibitor of apoptosis 1	0.642529	12.8521	8.29538	0.000396973	0.0244981	0.779901
A_23_P433132	200634	KRTCAP3	keratinocyte associated protein 3	0.642359	6.55648	6.04896	0.00172173	0.0382232	-0.818015
A_33_P3229107	642587	MIR205HG	MIR205 host gene (non-protein coding)	0.641519	6.10077	7.38027	0.000688959	0.0287408	0.186422
A_23_P254025	7539	ZFP37	ZFP37 zinc finger protein	0.641023	7.7496	7.92398	0.000493194	0.0259261	0.547484
A_19_P00317182	100294145	LOC100294145	uncharacterized LOC100294145	0.640884	7.4107	6.94738	0.000913021	0.0313026	-0.120271
A_23_P313512	196513	DCP1B	decapping mRNA 1B	0.64043	12.395	6.28889	0.0014431	0.0358646	-0.623013
A_33_P3281373	NA			0.639745	3.98173	7.43705	0.000664674	0.0282997	0.225347
A_33_P3249489	112840	WDR89	WD repeat domain 89	0.639485	9.24327	5.57907	0.00247368	0.0440042	-1.21982
A_32_P4985	23261	CAMTA1	calmodulin binding transcription activator 1	0.63912	7.23456	7.80553	0.000529534	0.0265312	0.470994
A_24_P221414	1780	DYNC1I1	dynein, cytoplasmic 1, intermediate chain 1	0.638469	6.16001	7.25684	0.000745462	0.0292	0.100787
A_23_P117082	50865	HEBP1	heme binding protein 1	0.636831	8.45988	6.37874	0.00135266	0.0351089	-0.55167
A_23_P370569	144577	C12orf66	chromosome 12 open reading frame 66	0.636332	7.12603	8.04757	0.000458384	0.0255321	0.626054
A_33_P3397763	8744	TNFSF9	tumor necrosis factor (ligand) superfamily, member 9	0.634825	7.08474	7.00779	0.000877069	0.0309769	-0.0763853
A_33_P3209869	55346	TCP11L1	t-complex 11, testis-specific-like 1	0.631626	9.48106	8.75059	0.000307749	0.0231769	1.05027
A_23_P416751	162963	ZNF610	zinc finger protein 610	0.631539	6.99168	7.05029	0.000852782	0.0306243	-0.0457327
A_21_P0004980	NA			0.628083	7.00727	5.28043	0.00315306	0.0483962	-1.48979
A_33_P3323914	NA			0.628053	8.03877	6.3945	0.0013375	0.0349814	-0.539254
A_33_P3289005	130340	AP1S3	adaptor-related protein complex 1, sigma 3 subunit	0.627725	8.56668	8.55381	0.000343043	0.0240322	0.93528
A_33_P3266010	9610	RIN1	Ras and Rab interactor 1	0.625742	9.99359	7.80623	0.00052931	0.0265312	0.47145
A_21_P0005657	NA			0.625368	6.41546	5.89628	0.00193205	0.0396253	-0.945605
A_23_P90220	199704	ZNF585A	zinc finger protein 585A	0.623101	8.74251	8.36891	0.000380664	0.024415	0.824627
A_23_P65870	26263	FBXO22	F-box protein 22	0.622244	12.193	7.55251	0.000618347	0.0275584	0.3036
A_32_P182394	58492	ZNF77	zinc finger protein 77	0.622175	7.89321	7.40084	0.000680042	0.0286431	0.200557
A_24_P397515	10473	HMGN4	high mobility group nucleosomal binding domain 4	0.621578	11.8446	7.5693	0.000611931	0.0275584	0.314885
A_24_P56194	1389	CREBL2	cAMP responsive element binding protein-like 2	0.621537	7.411	7.68398	0.000570168	0.02695	0.391271
A_24_P22976	27106	ARRDC2	arrestin domain containing 2	0.621391	9.09381	6.71984	0.001065	0.0324491	-0.288838
A_23_P115861	220992	ZNF485	zinc finger protein 485	0.621322	8.34354	7.11655	0.000816475	0.029976	0.00171726
A_24_P107859	161742	SPRED1	sprouty-related, EVH1 domain containing 1	0.619967	8.68552	6.05015	0.0017202	0.0382232	-0.817031
A_23_P47247	55346	TCP11L1	t-complex 11, testis-specific-like 1	0.619519	9.25899	6.53774	0.00120847	0.0337265	-0.427608
A_24_P125839	54149	C21orf91	chromosome 21 open reading frame 91	0.617826	8.98531	5.44823	0.00274777	0.045797	-1.33665
A_23_P334263	123228	SENP8	SUMO/sentrin specific peptidase family member 8	0.617661	8.24223	8.33501	0.000388084	0.024415	0.804054
A_23_P362046	93081	TEX30	testis expressed 30	0.615485	12.0641	5.79519	0.00208798	0.041163	-1.03164
A_21_P0012316	728229	TMEM191B	transmembrane protein 191B	0.614761	7.88217	5.3589	0.00295539	0.0469703	-1.41771
A_23_P46429	3491	CYR61	cysteine-rich, angiogenic inducer, 61	0.613769	14.2592	7.80429	0.000529931	0.0265312	0.470187
A_24_P317827	51754	TMEM8B	transmembrane protein 8B	0.613666	7.22838	6.63388	0.00113007	0.0329302	-0.353911
A_32_P220739	26149	ZNF658	zinc finger protein 658	0.612336	8.29507	8.01836	0.000466343	0.0256061	0.607594
A_33_P3231156	NA			0.611813	6.22295	6.33501	0.00139582	0.0353942	-0.586281
A_23_P14184	55901	THSD1	thrombospondin, type I, domain containing 1	0.611144	12.7222	5.31391	0.0030669	0.0479904	-1.45894
A_23_P363647	203522	DDX26B	DEAD/H (Asp-Glu-Ala-Asp/His) box polypeptide 26B	0.610551	9.03406	6.75823	0.00103738	0.0322238	-0.260034
A_23_P122216	4015	LOX	lysyl oxidase	0.607659	7.90149	7.468	0.000651863	0.0279742	0.246444
A_24_P147252	7571	ZNF23	zinc finger protein 23	0.607298	7.91418	5.67141	0.00229946	0.0426977	-1.1387
A_33_P3306834	NA			0.6041	5.54496	5.99432	0.00179375	0.0387491	-0.863353
A_33_P3226755	2316	FLNA	filamin A, alpha	0.60376	6.53202	8.56756	0.000340426	0.0239712	0.943405
A_23_P338505	91442	C19orf40	chromosome 19 open reading frame 40	0.60344	6.17631	5.67524	0.00229256	0.0426804	-1.13536
A_23_P49459	81691	LOC81691	exonuclease NEF-sp	0.602445	7.28123	6.74148	0.00104933	0.032238	-0.272584
A_23_P309989	22863	ATG14	autophagy related 14	0.601348	5.85314	6.52852	0.00121632	0.0337832	-0.434727
A_23_P72840	54344	DPM3	dolichyl-phosphate mannosyltransferase polypeptide 3	0.600843	8.61958	6.73485	0.0010541	0.0323078	-0.277562
A_24_P172481	10346	TRIM22	tripartite motif containing 22	0.600827	7.93132	6.96268	0.000903753	0.0313026	-0.109122
A_21_P0000558	100302650	BRE-AS1	BRE antisense RNA 1	0.599553	2.57612	5.52158	0.00258998	0.0448366	-1.27089
A_24_P882732	NA			0.59923	11.7429	6.88702	0.000950688	0.0314598	-0.164476
A_23_P46852	79991	OBFC1	oligonucleotide/oligosaccharide-binding fold containing 1	0.598703	10.4149	7.29037	0.000729589	0.029122	0.124189
A_23_P112241	25822	DNAJB5	DnaJ (Hsp40) homolog, subfamily B, member 5	0.598691	10.8983	6.59785	0.00115872	0.0331326	-0.381414
A_23_P56709	7844	RNF103	ring finger protein 103	0.598076	10.5953	5.63805	0.0023607	0.0431501	-1.16789
A_33_P3258452	57103	C12orf5	chromosome 12 open reading frame 5	0.597715	9.20616	5.38173	0.00290065	0.0466409	-1.3969
A_32_P210202	144455	E2F7	E2F transcription factor 7	0.5969	12.7571	6.80711	0.00100342	0.0320085	-0.223564
A_23_P103110	23764	MAFF	v-maf avian musculoaponeurotic fibrosarcoma oncogene homolog F	0.595502	8.89674	5.70639	0.00223725	0.0422378	-1.10825
A_23_P23947	1326	MAP3K8	mitogen-activated protein kinase kinase kinase 8	0.595501	9.613	7.76852	0.000541533	0.0266007	0.446852
A_23_P57856	604	BCL6	B-cell CLL/lymphoma 6	0.593699	9.71993	5.7868	0.00210158	0.041312	-1.03884
A_33_P3417452	100125288	ZGLP1	zinc finger, GATA-like protein 1	0.593529	10.249	8.41202	0.000371473	0.024415	0.850652
A_23_P85726	92342	METTL18	methyltransferase like 18	0.593497	10.2383	5.23702	0.00326904	0.0490463	-1.53002
A_23_P250478	5165	PDK3	pyruvate dehydrogenase kinase, isozyme 3	0.59194	4.94474	6.43949	0.00129529	0.0343924	-0.503944
A_33_P3268974	9400	RECQL5	RecQ protein-like 5	0.59155	8.43102	7.85909	0.000512721	0.0262184	0.50573
A_33_P3333805	26152	ZNF337	zinc finger protein 337	0.591102	9.11706	6.62666	0.00113574	0.03304	-0.359411
A_33_P3286536	2526	FUT4	fucosyltransferase 4 (alpha (1,3) fucosyltransferase, myeloid-specific)	0.590498	6.51883	6.10633	0.00164973	0.0375125	-0.770776
A_23_P12147	148304	C1orf74	chromosome 1 open reading frame 74	0.588421	8.80435	7.6198	0.000593111	0.0273748	0.348661
A_33_P3344816	126017	ZNF813	zinc finger protein 813	0.586345	8.72803	5.67644	0.00229039	0.0426804	-1.13431
A_33_P3252177	126272	EID2B	EP300 interacting inhibitor of differentiation 2B	0.586342	7.04289	7.15138	0.000798124	0.0295791	0.0264886
A_24_P303480	10981	RAB32	RAB32, member RAS oncogene family	0.586257	7.00037	7.81078	0.000527855	0.0265312	0.474414
A_23_P146811	81545	FBXO38	F-box protein 38	0.584328	10.1769	5.43673	0.00277354	0.0458544	-1.34704
A_33_P3313245	23600	AMACR	alpha-methylacyl-CoA racemase	0.581633	9.19902	7.16182	0.000792719	0.0295791	0.0338905
A_21_P0013589	NA			0.58063	5.30942	8.01391	0.000467569	0.0256061	0.604778
A_23_P59005	6890	TAP1	transporter 1, ATP-binding cassette, sub-family B (MDR/TAP)	0.579797	12.3338	6.50864	0.00123344	0.034043	-0.450104
A_23_P114947	5997	RGS2	regulator of G-protein signaling 2	0.578057	12.9478	7.60786	0.000597497	0.0274849	0.340696
A_33_P3243717	57209	ZNF248	zinc finger protein 248	0.577738	8.57976	7.74556	0.000549136	0.0266594	0.431821
A_24_P419276	57209	ZNF248	zinc finger protein 248	0.577406	6.26773	6.72315	0.00106258	0.0324491	-0.286349
A_23_P101671	85300	ATCAY	ataxia, cerebellar, Cayman type	0.57727	11.3471	7.04973	0.000853092	0.0306243	-0.0461299
A_24_P787889	728229	TMEM191B	transmembrane protein 191B	0.576272	9.38957	6.36928	0.00136187	0.0351089	-0.559143
A_24_P512054	79009	DDX50	DEAD (Asp-Glu-Ala-Asp) box polypeptide 50	0.575752	6.42019	6.01925	0.00176046	0.0385483	-0.842623
A_24_P270033	196264	MPZL3	myelin protein zero-like 3	0.574405	8.05199	6.48009	0.00125855	0.0341863	-0.472274
A_23_P74162	55721	IQCC	IQ motif containing C	0.5741	8.03599	7.09608	0.000827493	0.0303389	-0.012897
A_24_P791669	345462	ZNF879	zinc finger protein 879	0.573931	7.83389	7.235	0.000756024	0.0292	0.0854847
A_23_P53345	56938	ARNTL2	aryl hydrocarbon receptor nuclear translocator-like 2	0.573528	9.54533	7.04349	0.000856612	0.0306705	-0.0506231
A_23_P109143	5621	PRNP	prion protein	0.571579	7.9155	6.42794	0.00130598	0.0345851	-0.512988
A_32_P231493	100861541	DOCK9-AS2	DOCK9 antisense RNA 2 (head to head)	0.570803	9.46072	6.34496	0.00138586	0.0353647	-0.578387
A_23_P98350	330	BIRC3	baculoviral IAP repeat containing 3	0.570435	6.24856	5.51288	0.00260814	0.0448947	-1.27865
A_33_P3320762	4287	ATXN3	ataxin 3	0.570203	10.6053	6.0305	0.00174568	0.0385058	-0.833294
A_33_P3221234	3652	IPP	intracisternal A particle-promoted polypeptide	0.569475	5.90259	6.22368	0.0015132	0.0364241	-0.675355
A_32_P100430	101927974	LOC101927974	uncharacterized LOC101927974	0.569163	9.03791	6.6396	0.00112559	0.0329302	-0.349555
A_23_P305205	23366	KIAA0895	KIAA0895	0.568788	8.28064	5.86904	0.00197269	0.0399652	-0.968671
A_33_P3326588	8793	TNFRSF10D	tumor necrosis factor receptor superfamily, member 10d, decoy with truncated death domain	0.567682	13.4397	7.26929	0.000739523	0.0292	0.109486
A_23_P253484	51166	AADAT	aminoadipate aminotransferase	0.56735	10.0353	6.75786	0.00103764	0.0322238	-0.260304
A_24_P38290	6863	TAC1	tachykinin, precursor 1	0.56714	7.07055	6.0318	0.00174397	0.0384992	-0.832215
A_23_P88817	23417	MLYCD	malonyl-CoA decarboxylase	0.567117	7.27993	5.25194	0.00322861	0.0489376	-1.51616
A_33_P3389286	2810	SFN	stratifin	0.566961	14.3662	6.41862	0.00131467	0.0347483	-0.520293
A_33_P3272673	NA			0.566301	6.91287	5.2391	0.00326336	0.0490463	-1.52809
A_23_P23815	7779	SLC30A1	solute carrier family 30 (zinc transporter), member 1	0.566258	10.7215	6.98682	0.000889358	0.0310493	-0.0915799
A_33_P3362148	284900	TTC28-AS1	TTC28 antisense RNA 1	0.564677	8.82957	5.50833	0.00261769	0.0449013	-1.28272
A_32_P29615	90333	ZNF468	zinc finger protein 468	0.563498	7.71273	5.67447	0.00229394	0.0426804	-1.13603
A_23_P25069	NA			0.563445	9.41449	5.57275	0.00248617	0.0441108	-1.22542
A_33_P3297525	NA			0.563062	8.41819	5.33029	0.00302574	0.0476549	-1.4439
A_33_P3718269	NA			0.562481	8.10475	6.67322	0.00109972	0.0326978	-0.324032
A_23_P12866	118672	PSTK	phosphoseryl-tRNA kinase	0.56118	8.19554	5.52771	0.00257728	0.0447941	-1.26542
A_33_P3314276	253982	ASPHD1	aspartate beta-hydroxylase domain containing 1	0.559986	8.72208	6.60138	0.00115587	0.0331326	-0.378709
A_23_P203013	4863	NPAT	nuclear protein, ataxia-telangiectasia locus	0.557913	7.36997	5.30139	0.0030988	0.0480696	-1.47046
A_33_P3222753	7696	ZNF137P	zinc finger protein 137, pseudogene	0.557674	8.23911	7.37315	0.000692078	0.0287408	0.18152
A_33_P3331345	8446	DUSP11	dual specificity phosphatase 11 (RNA/RNP complex 1-interacting)	0.556038	8.46609	6.80361	0.00100581	0.0320085	-0.226168
A_19_P00321063	NA			0.555743	6.99602	5.99263	0.00179603	0.0387491	-0.864762
A_21_P0009651	NA			0.555264	7.56909	5.88725	0.00194541	0.0397507	-0.953239
A_33_P3232692	11009	IL24	interleukin 24	0.55514	9.11	6.40233	0.00133004	0.0348979	-0.533094
A_21_P0001066	100506161	TAF1A-AS1	TAF1A antisense RNA 1	0.554565	7.06122	5.55609	0.00251942	0.0443616	-1.24018
A_33_P3357082	79828	METTL8	methyltransferase like 8	0.554505	10.532	6.6222	0.00113926	0.0330722	-0.362808
A_24_P318939	26152	ZNF337	zinc finger protein 337	0.553534	8.99533	5.72108	0.00221172	0.0421389	-1.09551
A_24_P911676	6659	SOX4	SRY (sex determining region Y)-box 4	0.553045	9.89113	6.81057	0.00100107	0.0320085	-0.220991
A_23_P67980	8609	KLF7	Kruppel-like factor 7 (ubiquitous)	0.551544	8.25848	5.44656	0.00275151	0.045797	-1.33817
A_33_P3241433	84671	ZNF347	zinc finger protein 347	0.550757	8.58683	7.38625	0.000686351	0.0287408	0.190538
A_23_P16834	64838	FNDC4	fibronectin type III domain containing 4	0.550288	6.09697	7.21154	0.000767566	0.029317	0.0689978
A_32_P32739	162417	NAGS	N-acetylglutamate synthase	0.549917	8.58464	6.296	0.00143569	0.0358527	-0.617336
A_23_P43425	55071	C9orf40	chromosome 9 open reading frame 40	0.548066	10.474	6.09286	0.00166631	0.0377248	-0.781832
A_33_P3269806	90317	ZNF616	zinc finger protein 616	0.547635	9.71754	5.64465	0.00234844	0.0431101	-1.1621
A_23_P28886	5111	PCNA	proliferating cell nuclear antigen	0.547313	14.7872	5.77866	0.00211486	0.0414549	-1.04583
A_23_P426472	7596	ZNF45	zinc finger protein 45	0.546907	9.59622	6.79697	0.00101036	0.0320398	-0.231112
A_24_P282547	10877	CFHR4	complement factor H-related 4	0.544427	6.93781	5.29413	0.00311747	0.0480696	-1.47715
A_24_P248240	23208	SYT11	synaptotagmin XI	0.544188	6.99275	5.39662	0.00286556	0.0463786	-1.38335
A_23_P332326	128272	ARHGEF19	Rho guanine nucleotide exchange factor (GEF) 19	0.543057	8.73494	5.64729	0.00234355	0.0430781	-1.15979
A_33_P3319815	100129464	CXorf28	chromosome X open reading frame 28	0.542999	6.42757	5.49876	0.00263791	0.0450047	-1.29127
A_24_P213788	641518	LEF1-AS1	LEF1 antisense RNA 1	0.542158	7.85041	6.74127	0.00104948	0.032238	-0.272742
A_24_P185036	55783	CMTR2	cap methyltransferase 2	0.542098	9.44179	6.05669	0.00171182	0.0381884	-0.811629
A_23_P166087	9770	RASSF2	Ras association (RalGDS/AF-6) domain family member 2	0.541851	11.2689	5.55601	0.00251958	0.0443616	-1.24025
A_24_P205019	58500	ZNF250	zinc finger protein 250	0.540895	9.93909	6.00871	0.00177444	0.0385519	-0.851376
A_24_P228228	9331	B4GALT6	UDP-Gal:betaGlcNAc beta 1,4- galactosyltransferase, polypeptide 6	0.540263	8.03024	5.4927	0.0026508	0.0451031	-1.2967
A_24_P53778	142683	ITLN2	intelectin 2	0.539652	5.6395	5.59639	0.00243986	0.043803	-1.20453
A_33_P3269824	339977	LRRC66	leucine rich repeat containing 66	0.53881	4.91186	6.02456	0.00175346	0.0385471	-0.838218
A_23_P422178	8450	CUL4B	cullin 4B	0.538637	9.68775	5.54661	0.00253858	0.0444608	-1.24861
A_24_P301629	7711	ZNF155	zinc finger protein 155	0.537863	7.26847	6.12295	0.00162954	0.037501	-0.757169
A_33_P3227904	284723	SLC25A34	solute carrier family 25, member 34	0.537701	6.74367	6.29377	0.001438	0.0358527	-0.619113
A_33_P3371514	64768	IPPK	inositol 1,3,4,5,6-pentakisphosphate 2-kinase	0.53718	8.54567	5.53078	0.00257094	0.0447706	-1.26269
A_23_P376759	8446	DUSP11	dual specificity phosphatase 11 (RNA/RNP complex 1-interacting)	0.536591	9.9344	6.76307	0.00103396	0.0322238	-0.256409
A_21_P0014909	NA			0.536506	8.8331	6.54747	0.00120024	0.0335858	-0.420099
A_23_P371011	7770	ZNF227	zinc finger protein 227	0.536217	7.91859	6.41233	0.00132058	0.0347821	-0.52523
A_23_P109072	57167	SALL4	spalt-like transcription factor 4	0.53609	6.3085	5.92078	0.00189635	0.0393826	-0.924941
A_23_P14734	51065	RPS27L	ribosomal protein S27-like	0.535956	16.1093	5.75757	0.00214976	0.0416758	-1.06398
A_23_P160200	65243	ZFP69B	ZFP69 zinc finger protein B	0.535486	9.13532	5.81297	0.00205951	0.0409249	-1.01641
A_23_P209694	64895	PAPOLG	poly(A) polymerase gamma	0.535009	10.1293	6.30362	0.0014278	0.0358527	-0.611257
A_24_P141214	2040	STOM	stomatin	0.534967	11.9127	6.37538	0.00135592	0.0351089	-0.554321
A_23_P34628	2959	GTF2B	general transcription factor IIB	0.534848	11.3403	5.72705	0.00220143	0.0421389	-1.09034
A_33_P3542801	729291	LOC729291	uncharacterized LOC729291	0.534684	5.6454	6.21601	0.00152172	0.0364336	-0.68155
A_23_P133868	387032	ZKSCAN4	zinc finger with KRAB and SCAN domains 4	0.533885	7.57424	6.91808	0.000931081	0.0314575	-0.141683
A_32_P151823	NA			0.533659	11.2293	6.36957	0.00136158	0.0351089	-0.558912
A_23_P157283	79161	TMEM243	transmembrane protein 243, mitochondrial	0.532969	9.56584	6.82158	0.00099362	0.031891	-0.212816
A_23_P107307	9058	SLC13A2	solute carrier family 13 (sodium-dependent dicarboxylate transporter), member 2	0.531899	8.24073	5.38165	0.00290083	0.0466409	-1.39697
A_33_P3220381	80006	TRAPPC13	trafficking protein particle complex 13	0.531282	9.10884	7.07527	0.000838876	0.030368	-0.0277962
A_23_P123454	79873	NUDT18	nudix (nucleoside diphosphate linked moiety X)-type motif 18	0.531233	8.46557	6.56142	0.00118858	0.0334434	-0.409366
A_23_P56553	79828	METTL8	methyltransferase like 8	0.531061	12.1058	5.89103	0.00193982	0.0397111	-0.950048
A_23_P39605	27233	SULT1C4	sulfotransferase family, cytosolic, 1C, member 4	0.530274	6.4368	5.92418	0.00189146	0.0393826	-0.922084
A_33_P3286278	2896	GRN	granulin	0.527955	14.6169	5.90709	0.0019162	0.039568	-0.936479
A_23_P15844	83990	BRIP1	BRCA1 interacting protein C-terminal helicase 1	0.527122	8.67643	6.26829	0.00146482	0.0360136	-0.639498
A_33_P3221458	7754	ZNF204P	zinc finger protein 204, pseudogene	0.526388	6.59508	5.31045	0.00307568	0.048021	-1.46212
A_33_P3353916	6419	SETMAR	SET domain and mariner transposase fusion gene	0.526249	7.67001	5.38006	0.00290462	0.0466664	-1.39842
A_24_P164894	10311	DSCR3	Down syndrome critical region gene 3	0.525776	7.83744	5.56	0.00251157	0.0443554	-1.23671
A_33_P3427239	100134937	LOC100134937	uncharacterized LOC100134937	0.525243	7.11439	6.11432	0.00163999	0.037501	-0.764231
A_24_P391431	51616	TAF9B	TAF9B RNA polymerase II, TATA box binding protein (TBP)-associated factor, 31kDa	0.524292	10.5728	6.51354	0.00122919	0.0339599	-0.446309
A_23_P414273	85027	SMIM3	small integral membrane protein 3	0.524288	7.75872	5.36717	0.00293542	0.0468951	-1.41016
A_21_P0001545	NA			0.523283	6.58765	5.23656	0.00327029	0.0490463	-1.53045
A_21_P0013674	441459	ANKRD18B	ankyrin repeat domain 18B	0.522621	8.24191	5.42606	0.00279767	0.0460211	-1.35667
A_33_P3218013	NA			0.521237	8.99863	5.68133	0.00228161	0.0426344	-1.13005
A_23_P105276	7637	ZNF84	zinc finger protein 84	0.519964	10.7118	7.35424	0.00070044	0.0287408	0.168481
A_33_P3286608	267002	PGBD2	piggyBac transposable element derived 2	0.519574	10.8625	6.39685	0.00133525	0.0349558	-0.537398
A_23_P130482	10520	ZNF211	zinc finger protein 211	0.518621	7.867	5.72249	0.00220928	0.0421389	-1.09429
A_33_P3419339	2773	GNAI3	guanine nucleotide binding protein (G protein), alpha inhibiting activity polypeptide 3	0.516505	9.89945	6.00908	0.00177395	0.0385519	-0.851069
A_33_P3297415	8828	NRP2	neuropilin 2	0.516342	8.5342	6.29119	0.00144069	0.0358527	-0.621174
A_24_P105564	5565	PRKAB2	protein kinase, AMP-activated, beta 2 non-catalytic subunit	0.516079	11.6246	6.67808	0.00109604	0.0326978	-0.320357
A_23_P216340	6503	SLA	Src-like-adaptor	0.516006	6.00544	6.18503	0.00155665	0.0369478	-0.706609
A_33_P3342957	9262	STK17B	serine/threonine kinase 17b	0.515388	8.98318	5.23604	0.00327171	0.0490463	-1.53093
A_24_P137522	54532	USP53	ubiquitin specific peptidase 53	0.514564	10.5858	5.50382	0.00262719	0.0450047	-1.28675
A_23_P363896	125144	LRRC75A-AS1	LRRC75A antisense RNA 1	0.51453	16.0823	5.86104	0.00198481	0.0401376	-0.975458
A_23_P373687	150962	PUS10	pseudouridylate synthase 10	0.513942	5.81527	6.25187	0.00148242	0.0361563	-0.652671
A_19_P00329564	100499177	THAP9-AS1	THAP9 antisense RNA 1	0.51363	7.11133	6.17359	0.00156979	0.037016	-0.715895
A_33_P3236881	100532736	MINOS1-NBL1	MINOS1-NBL1 readthrough	0.513138	10.2491	5.7071	0.002236	0.0422378	-1.10763
A_24_P13715	26263	FBXO22	F-box protein 22	0.513126	7.74266	5.60354	0.00242606	0.043735	-1.19823
A_23_P216693	4300	MLLT3	myeloid/lymphoid or mixed-lineage leukemia (trithorax homolog, Drosophila); translocated to, 3	0.512975	5.18766	6.49104	0.00124885	0.034137	-0.463759
A_21_P0001537	400761	FLJ27354	uncharacterized LOC400761	0.512795	6.69129	5.49404	0.00264796	0.0450826	-1.2955
A_24_P336577	55924	FAM212B	family with sequence similarity 212, member B	0.511812	10.8298	6.88119	0.000954426	0.0314598	-0.168768
A_23_P429491	220042	DDIAS	DNA damage-induced apoptosis suppressor	0.511431	11.3612	5.92042	0.00189687	0.0393826	-0.925246
A_33_P3317058	10734	STAG3	stromal antigen 3	0.511039	5.0742	5.44218	0.00276129	0.0458179	-1.34211
A_32_P113066	9227	LRAT	lecithin retinol acyltransferase (phosphatidylcholine--retinol O-acyltransferase)	0.51043	7.27376	6.25059	0.0014838	0.0361563	-0.653702
A_24_P345209	8444	DYRK3	dual-specificity tyrosine-(Y)-phosphorylation regulated kinase 3	0.508676	6.5929	6.9064	0.000938396	0.0314575	-0.150241
A_23_P340158	23479	ISCU	iron-sulfur cluster assembly enzyme	0.508275	14.9546	5.20825	0.00334864	0.0497351	-1.55682
A_23_P63026	3964	LGALS8	lectin, galactoside-binding, soluble, 8	0.508117	11.0437	6.36047	0.0013705	0.0352195	-0.566105
A_19_P00316666	NA			0.507533	7.14505	5.32489	0.00303923	0.0477309	-1.44885
A_24_P236235	23768	FLRT2	fibronectin leucine rich transmembrane protein 2	0.506774	4.97535	6.41187	0.00132101	0.0347821	-0.525593
A_33_P3414127	339324	ZNF260	zinc finger protein 260	0.506183	9.15361	5.51655	0.00260046	0.0448668	-1.27538
A_23_P48628	7597	ZBTB25	zinc finger and BTB domain containing 25	0.506155	8.20961	6.4733	0.00126461	0.0341913	-0.477555
A_23_P314712	26256	CABYR	calcium binding tyrosine-(Y)-phosphorylation regulated	0.505185	11.9393	6.19652	0.00154358	0.0367648	-0.6973
A_23_P303210	121457	IKBIP	IKBKB interacting protein	0.504985	8.96501	6.29297	0.00143884	0.0358527	-0.619754
A_24_P934800	112479	ERI2	ERI1 exoribonuclease family member 2	0.504853	10.1264	5.58041	0.00247106	0.0440042	-1.21864
A_23_P309865	203523	ZNF449	zinc finger protein 449	0.504458	9.1667	5.65311	0.00233282	0.0430248	-1.15469
A_23_P130149	2027	ENO3	enolase 3 (beta, muscle)	0.504046	9.52075	5.65951	0.00232109	0.0429354	-1.14909
A_21_P0000427	767611	SNORD114-30	small nucleolar RNA, C/D box 114-30	0.503058	6.85396	5.59611	0.00244041	0.043803	-1.20478
A_23_P43157	4603	MYBL1	v-myb avian myeloblastosis viral oncogene homolog-like 1	0.50203	9.68684	6.2622	0.00147132	0.0360879	-0.644378
A_23_P23102	7579	ZSCAN20	zinc finger and SCAN domain containing 20	0.501345	10.0953	5.23352	0.0032786	0.0490932	-1.53328
A_23_P33326	147	ADRA1B	adrenoceptor alpha 1B	0.500903	8.29953	6.91734	0.000931541	0.0314575	-0.142223
A_33_P3235640	5929	RBBP5	retinoblastoma binding protein 5	0.500578	7.20118	6.27967	0.00145277	0.0360136	-0.630383
A_33_P3408953	91227	GGTLC2	gamma-glutamyltransferase light chain 2	0.498386	6.28747	6.17351	0.00156988	0.037016	-0.715956
A_21_P0011087	728715	LOC728715	ovostatin homolog 2-like	0.497783	10.0431	5.68965	0.00226678	0.0425497	-1.12281
A_33_P3248272	7993	UBXN8	UBX domain protein 8	0.496395	9.55814	6.3703	0.00136087	0.0351089	-0.55834
A_23_P108932	56969	RPL23AP32	ribosomal protein L23a pseudogene 32	0.494767	7.90756	6.04905	0.0017216	0.0382232	-0.817933
A_23_P119789	79134	TMEM185B	transmembrane protein 185B	0.494087	8.89196	6.1573	0.00158872	0.0372582	-0.729135
A_23_P63870	142891	SAMD8	sterile alpha motif domain containing 8	0.493755	5.19182	5.24868	0.0032374	0.0490002	-1.51919
A_33_P3233869	NA			0.492241	10.5951	5.45069	0.00274231	0.0457807	-1.33444
A_32_P36235	9592	IER2	immediate early response 2	0.491605	14.7907	6.40051	0.00133177	0.0348979	-0.534523
A_23_P80068	10950	BTG3	BTG family, member 3	0.491464	14.6562	5.48715	0.00266268	0.0451945	-1.30167
A_23_P86731	8187	ZNF239	zinc finger protein 239	0.491289	11.4722	6.90803	0.000937371	0.0314575	-0.149045
A_21_P0011605	201283	AMZ2P1	archaelysin family metallopeptidase 2 pseudogene 1	0.491163	10.4897	5.98966	0.00180006	0.0387538	-0.867242
A_21_P0004715	NA			0.49092	7.03358	6.02543	0.00175231	0.0385471	-0.837492
A_21_P0000867	100131117	ZBTB20-AS1	ZBTB20 antisense RNA 1	0.488992	10.4815	5.82307	0.00204356	0.0408013	-1.00779
A_23_P145247	7741	ZSCAN26	zinc finger and SCAN domain containing 26	0.488056	9.24594	5.52602	0.00258078	0.0447941	-1.26693
A_23_P254271	84617	TUBB6	tubulin, beta 6 class V	0.487563	16.4788	5.48494	0.00266744	0.0452181	-1.30366
A_23_P204436	9815	GIT2	G protein-coupled receptor kinase interacting ArfGAP 2	0.487292	6.59561	5.5288	0.00257503	0.0447941	-1.26445
A_32_P108826	360023	ZBTB41	zinc finger and BTB domain containing 41	0.486802	9.54114	5.93668	0.0018736	0.0393069	-0.911572
A_24_P100368	6990	DYNLT3	dynein, light chain, Tctex-type 3	0.486099	9.29801	5.5015	0.0026321	0.0450047	-1.28882
A_21_P0000978	NA			0.48473	8.56995	5.40921	0.00283629	0.0462531	-1.37193
A_23_P99996	54551	MAGEL2	MAGE-like 2	0.484355	10.8699	5.40513	0.00284575	0.0462783	-1.37563
A_32_P43465	7569	ZNF182	zinc finger protein 182	0.484342	9.00208	5.25123	0.00323053	0.0489376	-1.51682
A_32_P6015	3110	MNX1	motor neuron and pancreas homeobox 1	0.484315	8.60071	6.73871	0.00105132	0.0322583	-0.274659
A_23_P167017	64091	POPDC2	popeye domain containing 2	0.483936	7.16287	6.02076	0.00175846	0.0385483	-0.841369
A_33_P3257222	118881	COMTD1	catechol-O-methyltransferase domain containing 1	0.483776	10.6833	6.60998	0.00114898	0.0331326	-0.37214
A_24_P187921	79694	MANEA	mannosidase, endo-alpha	0.483601	7.83988	5.83354	0.00202716	0.0406335	-0.998858
A_24_P183864	3612	IMPA1	inositol(myo)-1(or 4)-monophosphatase 1	0.48172	12.5651	6.11642	0.00163743	0.037501	-0.76251
A_24_P310224	84671	ZNF347	zinc finger protein 347	0.481624	8.35551	6.24801	0.00148659	0.0361601	-0.655773
A_24_P314351	10009	ZBTB33	zinc finger and BTB domain containing 33	0.481446	10.1163	5.83141	0.00203048	0.0406335	-1.00067
A_24_P10137	28984	RGCC	regulator of cell cycle	0.480777	13.1334	6.06906	0.00169609	0.0379609	-0.80142
A_33_P3348362	84837	ARHGAP5-AS1	ARHGAP5 antisense RNA 1 (head to head)	0.480583	10.2073	5.714	0.00222398	0.0421498	-1.10165
A_23_P62642	25790	CFAP45	cilia and flagella associated protein 45	0.480499	7.469	5.75536	0.00215345	0.0416758	-1.06588
A_33_P3392245	55719	FAM178A	family with sequence similarity 178, member A	0.480317	7.29067	5.51097	0.00261214	0.0449013	-1.28036
A_33_P3224135	NA			0.479492	5.51267	5.92014	0.00189728	0.0393826	-0.925487
A_23_P30254	10769	PLK2	polo-like kinase 2	0.479447	13.6363	5.5776	0.00247659	0.0440208	-1.22113
A_23_P356021	2187	FANCB	Fanconi anemia, complementation group B	0.479271	8.77642	5.57924	0.00247335	0.0440042	-1.21967
A_32_P219520	25816	TNFAIP8	tumor necrosis factor, alpha-induced protein 8	0.479194	10.6208	5.29609	0.0031124	0.0480696	-1.47534
A_24_P416411	5193	PEX12	peroxisomal biogenesis factor 12	0.479107	8.65679	5.26368	0.00319723	0.0486439	-1.50528
A_23_P14464	10640	EXOC5	exocyst complex component 5	0.478759	9.91037	5.2656	0.00319214	0.0485991	-1.50351
A_23_P24922	387787	LIPT2	lipoyl(octanoyl) transferase 2 (putative)	0.478642	9.49155	6.13322	0.00161721	0.037501	-0.748778
A_24_P276816	55758	RCOR3	REST corepressor 3	0.478637	9.17147	5.47703	0.00268452	0.0454152	-1.31075
A_23_P141302	7566	ZNF18	zinc finger protein 18	0.47646	11.2238	6.21647	0.0015212	0.0364336	-0.681177
A_24_P49190	284018	C17orf58	chromosome 17 open reading frame 58	0.475904	8.81602	6.48403	0.00125505	0.034137	-0.469205
A_23_P418431	63914	C6orf164	chromosome 6 open reading frame 164	0.475372	6.4966	5.41569	0.00282137	0.0461979	-1.36606
A_23_P208210	9668	ZNF432	zinc finger protein 432	0.475338	8.65671	5.35744	0.00295895	0.0469703	-1.41905
A_33_P3685572	NA			0.474847	9.21943	6.12906	0.0016222	0.037501	-0.752177
A_23_P162127	60492	CCDC90B	coiled-coil domain containing 90B	0.474116	13.082	5.68103	0.00228216	0.0426344	-1.13031
A_23_P404965	2794	GNL1	guanine nucleotide binding protein-like 1	0.472994	10.6262	5.9607	0.00183983	0.0389666	-0.891432
A_24_P382401	163049	ZNF791	zinc finger protein 791	0.472657	6.93692	5.58102	0.00246986	0.0440042	-1.2181
A_24_P804667	751071	METTL12	methyltransferase like 12	0.471711	9.93138	5.24623	0.00324401	0.0490117	-1.52146
A_23_P30913	3113	HLA-DPA1	major histocompatibility complex, class II, DP alpha 1	0.471676	8.36348	5.47649	0.00268569	0.0454152	-1.31124
A_23_P429383	3235	HOXD9	homeobox D9	0.467731	6.9629	5.52106	0.00259106	0.0448366	-1.27135
A_23_P313389	7357	UGCG	UDP-glucose ceramide glucosyltransferase	0.467432	10.0128	6.24051	0.00149474	0.0361661	-0.661805
A_21_P0004024	NA			0.46684	7.94337	5.52664	0.00257948	0.0447941	-1.26637
A_23_P125233	1264	CNN1	calponin 1, basic, smooth muscle	0.466401	12.5075	6.37372	0.00135753	0.0351089	-0.555632
A_33_P3238455	6431	SRSF6	serine/arginine-rich splicing factor 6	0.465288	7.92324	5.35826	0.00295695	0.0469703	-1.41829
A_23_P29029	84996	C21orf119	chromosome 21 open reading frame 119	0.465038	8.95404	5.63522	0.00236598	0.0431501	-1.17037
A_32_P199767	57232	ZNF630	zinc finger protein 630	0.465011	7.63903	5.66368	0.00231349	0.0428409	-1.14545
A_23_P145068	25821	MTO1	mitochondrial tRNA translation optimization 1	0.463158	11.5125	5.76809	0.00213225	0.0415245	-1.05491
A_33_P3341524	NA			0.462482	7.03213	5.39938	0.00285912	0.0463502	-1.38085
A_32_P76627	NA			0.462436	10.8668	6.25158	0.00148273	0.0361563	-0.652906
A_23_P25746	84837	ARHGAP5-AS1	ARHGAP5 antisense RNA 1 (head to head)	0.461584	10.3983	6.52049	0.0012232	0.0338623	-0.440931
A_33_P3355821	10793	ZNF273	zinc finger protein 273	0.461056	7.09835	6.36698	0.00136411	0.0351089	-0.560956
A_23_P218706	79175	ZNF343	zinc finger protein 343	0.460487	8.94735	5.68517	0.00227475	0.0425963	-1.1267
A_23_P111297	10799	RPP40	ribonuclease P/MRP 40kDa subunit	0.459346	10.4988	5.62938	0.00237691	0.0431997	-1.17549
A_33_P3331491	728392	LOC728392	uncharacterized LOC728392	0.456819	10.9758	5.89866	0.00192856	0.0396253	-0.943598
A_23_P110531	10468	FST	follistatin	0.456719	13.0285	5.29965	0.00310325	0.0480696	-1.47206
A_33_P3213089	NA			0.455861	10.599	6.0721	0.00169225	0.0379158	-0.798911
A_24_P242609	59349	KLHL12	kelch-like family member 12	0.454627	11.8179	6.1034	0.00165333	0.0375125	-0.773186
A_23_P304511	84307	ZNF397	zinc finger protein 397	0.45419	9.14994	5.26746	0.0031872	0.0485991	-1.50178
A_24_P323598	157570	ESCO2	establishment of sister chromatid cohesion N-acetyltransferase 2	0.453681	8.67181	5.41066	0.00283296	0.0462262	-1.37062
A_32_P31771	80856	KIAA1715	KIAA1715	0.453373	8.27489	5.64785	0.00234252	0.0430781	-1.1593
A_33_P3392977	23582	CCNDBP1	cyclin D-type binding-protein 1	0.451396	10.8278	6.22908	0.00150725	0.0363813	-0.671007
A_33_P3251073	339456	TMEM52	transmembrane protein 52	0.449811	9.22804	5.5025	0.00262997	0.0450047	-1.28792
A_23_P87973	10206	TRIM13	tripartite motif containing 13	0.448618	12.4255	5.96453	0.0018345	0.0389666	-0.888224
A_23_P89921	7733	ZNF180	zinc finger protein 180	0.448332	9.63273	5.33004	0.00302637	0.0476549	-1.44412
A_33_P3271387	90326	THAP3	THAP domain containing, apoptosis associated protein 3	0.448121	7.22697	5.20308	0.0033632	0.0498436	-1.56166
A_21_P0014248	100507347	VIM-AS1	VIM antisense RNA 1	0.4475	9.89591	5.45931	0.00272324	0.0456567	-1.32668
A_33_P3394021	59349	KLHL12	kelch-like family member 12	0.447262	8.35508	5.87612	0.00196203	0.0399417	-0.962666
A_33_P3412349	10795	ZNF268	zinc finger protein 268	0.446442	5.88933	5.34474	0.00298998	0.0472717	-1.43066
A_32_P64200	2979	GUCA1B	guanylate cyclase activator 1B (retina)	0.444576	7.409	5.78485	0.00210475	0.0413156	-1.04051
A_21_P0014423	NA			0.442981	7.94111	6.05235	0.00171737	0.0382232	-0.815211
A_33_P3314643	25876	SPEF1	sperm flagellar 1	0.442657	7.34953	5.46388	0.00271319	0.0455776	-1.32257
A_23_P166336	84222	TMEM191A	transmembrane protein 191A (pseudogene)	0.442487	10.2479	5.90172	0.00192407	0.0396253	-0.941016
A_23_P146379	26953	RANBP6	RAN binding protein 6	0.442181	8.5693	5.72828	0.00219933	0.0421389	-1.08928
A_23_P62932	481	ATP1B1	ATPase, Na+/K+ transporting, beta 1 polypeptide	0.441657	11.7449	5.48804	0.00266079	0.0451945	-1.30088
A_24_P80532	901	CCNG2	cyclin G2	0.441462	8.56571	5.63503	0.00236633	0.0431501	-1.17053
A_23_P3856	162239	ZFP1	ZFP1 zinc finger protein	0.441377	9.65295	5.30677	0.00308503	0.048021	-1.4655
A_23_P81770	7803	PTP4A1	protein tyrosine phosphatase type IVA, member 1	0.440362	14.0846	5.55409	0.00252346	0.0443634	-1.24196
A_23_P115316	64222	TOR3A	torsin family 3, member A	0.440076	11.2772	6.08924	0.00167081	0.0377617	-0.784812
A_23_P58009	79669	C3orf52	chromosome 3 open reading frame 52	0.436564	11.6357	5.30444	0.00309099	0.048021	-1.46765
A_23_P138507	983	CDK1	cyclin-dependent kinase 1	0.43643	13.5208	5.3733	0.00292073	0.0468217	-1.40458
A_33_P3312638	163131	ZNF780B	zinc finger protein 780B	0.435045	6.21407	5.68687	0.00227172	0.0425963	-1.12522
A_33_P3236868	4501	MT1X	metallothionein 1X	0.433478	10.6034	5.69891	0.00225038	0.0424159	-1.11475
A_23_P208143	84307	ZNF397	zinc finger protein 397	0.432303	9.91171	5.63032	0.00237516	0.0431964	-1.17467
A_33_P3219840	80862	ZNRD1-AS1	ZNRD1 antisense RNA 1	0.430957	7.65545	6.00129	0.00178436	0.0386613	-0.857548
A_23_P156632	84547	PGBD1	piggyBac transposable element derived 1	0.429152	7.69837	5.89727	0.0019306	0.0396253	-0.944769
A_32_P214340	NA			0.428606	7.08358	5.60748	0.00241849	0.0436951	-1.19475
A_23_P50096	7298	TYMS	thymidylate synthetase	0.427942	15.9413	5.46123	0.00271901	0.0456135	-1.32495
A_33_P3282688	100130027	LOC100130027	uncharacterized LOC100130027	0.427643	7.26481	5.99777	0.0017891	0.0386868	-0.860481
A_33_P3247838	284391	ZNF844	zinc finger protein 844	0.427429	6.66743	5.57889	0.00247405	0.0440042	-1.21999
A_32_P52816	51768	TM7SF3	transmembrane 7 superfamily member 3	0.427177	10.4292	5.25867	0.0032106	0.0487933	-1.50993
A_33_P3812669	23710	GABARAPL1	GABA(A) receptor-associated protein like 1	0.42706	11.7351	5.77032	0.00212858	0.0415245	-1.053
A_23_P4294	7775	ZNF232	zinc finger protein 232	0.425429	10.4164	5.36314	0.00294513	0.046941	-1.41384
A_23_P208238	7696	ZNF137P	zinc finger protein 137, pseudogene	0.424291	9.31117	5.80883	0.0020661	0.0409781	-1.01996
A_33_P3231297	8804	CREG1	cellular repressor of E1A-stimulated genes 1	0.42274	10.2517	5.94452	0.0018625	0.0392239	-0.904993
A_19_P00322432	NA			0.422599	8.30715	5.65311	0.00233281	0.0430248	-1.15469
A_23_P202696	55709	KBTBD4	kelch repeat and BTB (POZ) domain containing 4	0.420149	10.8064	5.8733	0.00196626	0.0399652	-0.965053
A_33_P3317558	339005	WHAMMP3	WAS protein homolog associated with actin, golgi membranes and microtubules pseudogene 3	0.417829	7.29222	5.37464	0.00291753	0.0467998	-1.40336
A_32_P375286	285349	ZNF660	zinc finger protein 660	0.415909	8.49561	5.30505	0.00308943	0.048021	-1.46709
A_23_P125705	4674	NAP1L2	nucleosome assembly protein 1-like 2	0.415769	11.022	5.47732	0.00268388	0.0454152	-1.31049
A_33_P3316639	51652	CHMP3	charged multivesicular body protein 3	0.414368	10.6882	5.60206	0.00242891	0.043735	-1.19953
A_23_P92410	836	CASP3	caspase 3, apoptosis-related cysteine peptidase	0.414195	12.6832	5.22934	0.00329007	0.0492113	-1.53717
A_23_P125639	7543	ZFX	zinc finger protein, X-linked	0.41419	7.02391	5.38183	0.00290041	0.0466409	-1.39681
A_23_P408913	150737	TTC30B	tetratricopeptide repeat domain 30B	0.405455	9.13624	5.23961	0.00326197	0.0490463	-1.52761
A_24_P89413	56658	TRIM39	tripartite motif containing 39	0.404062	9.6509	5.44187	0.00276197	0.0458179	-1.34239
A_23_P16032	10597	TRAPPC2P1	trafficking protein particle complex 2 pseudogene 1	0.403051	11.3363	5.42852	0.00279208	0.0460208	-1.35445
A_23_P142322	1153	CIRBP	cold inducible RNA binding protein	0.402072	13.5848	5.30481	0.00309005	0.048021	-1.46731
A_23_P165840	4953	ODC1	ornithine decarboxylase 1	0.40117	15.3564	5.53485	0.00256259	0.0446818	-1.25907
A_24_P778906	100874392	ANKRD20A12P	ankyrin repeat domain 20 family, member A12, pseudogene	0.399444	12.2857	5.20107	0.00336887	0.0499007	-1.56354
A_21_P0010724	645166	LOC645166	lymphocyte-specific protein 1 pseudogene	0.398835	8.54345	5.31442	0.0030656	0.0479904	-1.45846
A_24_P652700	22995	CEP152	centrosomal protein 152kDa	0.398677	10.6798	5.27846	0.00315821	0.0484259	-1.49161
A_33_P3330498	501	ALDH7A1	aldehyde dehydrogenase 7 family, member A1	0.39624	6.48269	5.40071	0.00285602	0.0463273	-1.37964
A_23_P46149	7107	GPR137B	G protein-coupled receptor 137B	0.396049	10.1532	5.46975	0.00270035	0.0454951	-1.31729
A_23_P25019	5557	PRIM1	primase, DNA, polypeptide 1 (49kDa)	0.39517	10.9333	5.53547	0.00256131	0.0446818	-1.25851
A_33_P3404697	118672	PSTK	phosphoseryl-tRNA kinase	0.394568	9.17558	5.3346	0.00301502	0.0475597	-1.43994
A_32_P122402	441455	LOC441455	makorin ring finger protein 1 pseudogene	0.391486	9.13645	5.3051	0.00308931	0.048021	-1.46704
A_23_P68486	116151	FAM210B	family with sequence similarity 210, member B	0.391016	11.5921	5.29021	0.00312759	0.0481446	-1.48076
A_23_P59349	51696	HECA	headcase homolog (Drosophila)	0.389232	11.5773	5.23795	0.0032665	0.0490463	-1.52916
A_33_P3223472	51321	AMZ2	archaelysin family metallopeptidase 2	0.388717	13.1476	5.32245	0.00304535	0.0477894	-1.45109
A_24_P818529	NA			0.383542	6.69289	5.20944	0.00334532	0.0497351	-1.55572
A_33_P3368453	100507436	MICA	MHC class I polypeptide-related sequence A	0.380436	10.768	5.29812	0.00310719	0.0480696	-1.47347
A_23_P131202	55502	HES6	hes family bHLH transcription factor 6	0.373304	9.12059	5.29028	0.00312742	0.0481446	-1.4807
A_33_P3278560	284307	ZIK1	zinc finger protein interacting with K protein 1	0.373057	8.72861	5.30062	0.00310077	0.0480696	-1.47117
A_23_P23855	84265	POLR3GL	polymerase (RNA) III (DNA directed) polypeptide G (32kD)-like	0.371344	12.1878	5.20549	0.0033564	0.0497965	-1.5594
A_23_P157970	27130	INVS	inversin	-0.372458	10.2134	-5.29833	0.00310664	0.0480696	-1.47327
A_33_P3280993	414777	HCG18	HLA complex group 18 (non-protein coding)	-0.376824	10.4601	-5.25114	0.00323079	0.0489376	-1.51691
A_33_P3813684	440594	FLJ31662	uncharacterized LOC440594	-0.379743	10.7202	-5.3885	0.00288464	0.0465168	-1.39074
A_32_P37592	677769	SCARNA17	small Cajal body-specific RNA 17	-0.380767	10.7878	-5.21517	0.0033293	0.0496358	-1.55037
A_33_P3229246	8349	HIST2H2BE	histone cluster 2, H2be	-0.389614	7.14133	-5.42241	0.00280599	0.0460678	-1.35998
A_33_P3401841	100130453	LOC100130453	uncharacterized LOC100130453	-0.39033	7.75131	-5.51679	0.00259996	0.0448668	-1.27516
A_32_P79434	5799	PTPRN2	protein tyrosine phosphatase, receptor type, N polypeptide 2	-0.391612	9.58133	-5.24828	0.00323849	0.0490002	-1.51956
A_24_P59111	1804	DPP6	dipeptidyl-peptidase 6	-0.39181	8.71237	-5.3165	0.00306035	0.0479426	-1.45656
A_33_P3251470	NA			-0.39539	9.42562	-5.19852	0.00337609	0.0499538	-1.56592
A_24_P324814	90799	CEP95	centrosomal protein 95kDa	-0.397846	10.941	-5.58356	0.00246488	0.0440042	-1.21586
A_33_P3349597	NA			-0.399154	9.5653	-5.53292	0.00256655	0.0447224	-1.26078
A_23_P254081	11019	LIAS	lipoic acid synthetase	-0.399979	10.745	-5.44072	0.00276456	0.0458179	-1.34343
A_33_P3359306	9112	MTA1	metastasis associated 1	-0.401675	14.1423	-5.69069	0.00226492	0.042544	-1.1219
A_23_P151459	23077	MYCBP2	MYC binding protein 2, E3 ubiquitin protein ligase	-0.403858	13.1662	-5.42084	0.00280957	0.0460911	-1.3614
A_21_P0000268	26779	SNORA69	small nucleolar RNA, H/ACA box 69	-0.409436	4.61203	-5.41937	0.00281292	0.0461185	-1.36272
A_33_P3620488	57828	CATSPERG	catsper channel auxiliary subunit gamma	-0.409694	7.44456	-5.45094	0.00274175	0.0457807	-1.33421
A_23_P328034	140680	C20orf96	chromosome 20 open reading frame 96	-0.411017	9.57222	-5.69489	0.00225749	0.0424916	-1.11825
A_32_P155506	7325	UBE2E2	ubiquitin-conjugating enzyme E2E 2	-0.411867	11.423	-5.38501	0.00289287	0.046622	-1.39391
A_23_P55091	117246	FTSJ3	FtsJ homolog 3 (E. coli)	-0.413007	12.7447	-5.42878	0.00279149	0.0460208	-1.35421
A_24_P943393	79026	AHNAK	AHNAK nucleoprotein	-0.413159	14.2004	-5.75424	0.00215532	0.0416826	-1.06685
A_33_P3364811	5788	PTPRC	protein tyrosine phosphatase, receptor type, C	-0.413193	7.89037	-5.3112	0.00307378	0.048021	-1.46143
A_23_P250347	814	CAMK4	calcium/calmodulin-dependent protein kinase IV	-0.417086	9.18033	-5.45669	0.00272901	0.0456698	-1.32904
A_24_P378788	79939	SLC35E1	solute carrier family 35, member E1	-0.41856	7.92424	-5.21525	0.00332908	0.0496358	-1.5503
A_33_P3235132	NA			-0.419939	7.9549	-5.49447	0.00264703	0.0450826	-1.29511
A_33_P3235330	8897	MTMR3	myotubularin related protein 3	-0.420509	8.65897	-5.26626	0.00319038	0.0485991	-1.50289
A_21_P0003024	102723975	LOC102723975	uncharacterized LOC102723975	-0.42158	9.61485	-5.96741	0.00183052	0.0389666	-0.885818
A_33_P3272189	84804	MFSD9	major facilitator superfamily domain containing 9	-0.422609	9.51386	-5.44919	0.00274565	0.045797	-1.33579
A_33_P3326165	723961	INS-IGF2	INS-IGF2 readthrough	-0.423368	6.22285	-5.36829	0.00293274	0.0468951	-1.40914
A_23_P104323	4255	MGMT	O-6-methylguanine-DNA methyltransferase	-0.423535	12.5008	-5.86927	0.00197234	0.0399652	-0.968473
A_23_P92042	3708	ITPR1	inositol 1,4,5-trisphosphate receptor, type 1	-0.425179	11.7037	-5.40639	0.00284282	0.0462783	-1.37449
A_21_P0000311	677801	SNORA14A	small nucleolar RNA, H/ACA box 14A	-0.427624	5.61477	-5.45334	0.00273642	0.0457381	-1.33205
A_23_P14892	3483	IGFALS	insulin-like growth factor binding protein, acid labile subunit	-0.427828	3.66189	-5.45448	0.0027339	0.0457238	-1.33103
A_24_P204214	9611	NCOR1	nuclear receptor corepressor 1	-0.42799	11.8035	-5.41765	0.00281687	0.0461557	-1.36429
A_33_P3256894	253725	FAM21C	family with sequence similarity 21, member C	-0.430972	9.21001	-5.21018	0.00334324	0.0497351	-1.55503
A_33_P3346473	51317	PHF21A	PHD finger protein 21A	-0.431818	8.72005	-5.40491	0.00284626	0.0462783	-1.37583
A_32_P71113	286205	SCAI	suppressor of cancer cell invasion	-0.434876	10.9172	-5.44099	0.00276395	0.0458179	-1.34318
A_21_P0004696	NA			-0.435243	14.0093	-5.92747	0.00188675	0.0393826	-0.919318
A_33_P3328426	55129	ANO10	anoctamin 10	-0.436221	14.0741	-5.36908	0.00293084	0.0468951	-1.40842
A_21_P0000286	26801	SNORD48	small nucleolar RNA, C/D box 48	-0.437297	8.89402	-5.23709	0.00326885	0.0490463	-1.52996
A_23_P401568	4144	MAT2A	methionine adenosyltransferase II, alpha	-0.437384	13.5528	-5.63994	0.00235718	0.0431501	-1.16623
A_33_P3344086	8331	HIST1H2AJ	histone cluster 1, H2aj	-0.4395	15.4046	-5.22549	0.00330068	0.0493163	-1.54075
A_33_P3387616	114822	RHPN1	rhophilin, Rho GTPase binding protein 1	-0.439932	7.52406	-6.26934	0.00146371	0.0360136	-0.638656
A_33_P3219803	5757	PTMA	prothymosin, alpha	-0.443566	17.2908	-5.70865	0.00223329	0.0422378	-1.10629
A_33_P3347168	6907	TBL1X	transducin (beta)-like 1X-linked	-0.44386	10.737	-5.85296	0.00199714	0.0402387	-0.982319
A_24_P130363	753	LDLRAD4	low density lipoprotein receptor class A domain containing 4	-0.444566	6.6141	-5.37041	0.00292764	0.0468798	-1.40721
A_19_P00319876	NA			-0.444566	9.28603	-5.43019	0.00278829	0.0460169	-1.35294
A_23_P56590	10438	C1D	C1D nuclear receptor corepressor	-0.445369	8.77182	-5.7304	0.00219569	0.042137	-1.08744
A_21_P0000855	100506585	LOC100506585	uncharacterized LOC100506585	-0.447796	6.59459	-6.10268	0.0016542	0.0375125	-0.77377
A_23_P40693	2033	EP300	E1A binding protein p300	-0.449205	10.365	-6.08822	0.00167207	0.0377617	-0.785646
A_23_P366216	8345	HIST1H2BH	histone cluster 1, H2bh	-0.450208	13.5626	-5.87117	0.00196948	0.0399652	-0.966865
A_21_P0013269	11011	TLK2	tousled-like kinase 2	-0.450682	9.8341	-5.55255	0.00252656	0.0443634	-1.24333
A_24_P68631	317772	HIST2H2AB	histone cluster 2, H2ab	-0.451309	13.8595	-5.4711	0.0026974	0.0454844	-1.31607
A_33_P3376873	NA			-0.451485	8.7236	-5.88346	0.00195106	0.0398069	-0.956452
A_33_P3646133	84901	NFATC2IP	nuclear factor of activated T-cells, cytoplasmic, calcineurin-dependent 2 interacting protein	-0.451539	9.27811	-5.21333	0.00333443	0.0496854	-1.55209
A_24_P268123	6487	ST3GAL3	ST3 beta-galactoside alpha-2,3-sialyltransferase 3	-0.451674	8.55638	-5.24265	0.00325372	0.0490463	-1.52479
A_33_P3292179	10350	ABCA9	ATP-binding cassette, sub-family A (ABC1), member 9	-0.454487	15.0336	-5.51896	0.00259543	0.0448668	-1.27323
A_21_P0014385	NA			-0.454513	8.54767	-6.27456	0.00145817	0.0360136	-0.634477
A_33_P3408203	7039	TGFA	transforming growth factor, alpha	-0.455168	9.06041	-5.91591	0.00190339	0.0394199	-0.929045
A_23_P161156	220929	ZNF438	zinc finger protein 438	-0.455281	7.83516	-6.01306	0.00176866	0.0385483	-0.847765
A_33_P3359856	NA			-0.455515	9.80317	-6.2918	0.00144006	0.0358527	-0.620692
A_21_P0000332	677826	SNORA45B	small nucleolar RNA, H/ACA box 45B	-0.455835	10.8116	-5.73336	0.00219063	0.0421282	-1.08488
A_21_P0001948	NA			-0.455859	7.19501	-5.83924	0.00201829	0.040546	-0.994
A_23_P396867	81502	HM13	histocompatibility (minor) 13	-0.456766	7.92905	-5.39411	0.00287144	0.0463786	-1.38563
A_24_P220485	169611	OLFML2A	olfactomedin-like 2A	-0.457002	13.1373	-5.547	0.0025378	0.0444608	-1.24826
A_23_P93431	51390	AIG1	androgen-induced 1	-0.457156	11.0416	-5.96035	0.00184032	0.0389666	-0.891726
A_19_P00320119	55000	TUG1	taurine up-regulated 1 (non-protein coding)	-0.457309	12.1453	-5.39675	0.00286526	0.0463786	-1.38324
A_33_P3218760	26019	UPF2	UPF2 regulator of nonsense transcripts homolog (yeast)	-0.458102	13.5537	-5.95942	0.00184161	0.0389666	-0.892504
A_23_P380766	9578	CDC42BPB	CDC42 binding protein kinase beta (DMPK-like)	-0.458537	13.2658	-5.71865	0.00221591	0.0421389	-1.09761
A_32_P11894	91574	C12orf65	chromosome 12 open reading frame 65	-0.459043	11.839	-5.23711	0.0032688	0.0490463	-1.52994
A_24_P933418	10152	ABI2	abl-interactor 2	-0.459432	11.8458	-6.12593	0.00162595	0.037501	-0.754729
A_33_P3343260	NA			-0.460409	8.28374	-5.77058	0.00212814	0.0415245	-1.05277
A_21_P0014851	NA			-0.461526	5.65427	-5.23574	0.00327253	0.0490463	-1.53121
A_33_P3305472	100507246	SNHG16	small nucleolar RNA host gene 16 (non-protein coding)	-0.461792	10.4494	-5.42787	0.00279356	0.0460208	-1.35504
A_33_P3268695	84858	ZNF503	zinc finger protein 503	-0.461881	7.51316	-6.29834	0.00143326	0.0358527	-0.615469
A_33_P3305320	NA			-0.462447	10.8667	-6.48633	0.00125301	0.034137	-0.467422
A_33_P3413523	10926	DBF4	DBF4 zinc finger	-0.462892	10.2988	-5.44326	0.00275886	0.0458179	-1.34114
A_21_P0013848	1112	FOXN3	forkhead box N3	-0.463218	10.3885	-5.41166	0.00283065	0.046216	-1.36971
A_24_P108311	23327	NEDD4L	neural precursor cell expressed, developmentally down-regulated 4-like, E3 ubiquitin protein ligase	-0.464372	14.2333	-5.61825	0.00239795	0.0434456	-1.18528
A_21_P0000373	692088	SNORD50B	small nucleolar RNA, C/D box 50B	-0.465144	9.69873	-6.11492	0.00163926	0.037501	-0.763742
A_24_P397247	55153	SDAD1	SDA1 domain containing 1	-0.46553	10.8021	-5.78589	0.00210306	0.041312	-1.03962
A_33_P3363271	783	CACNB2	calcium channel, voltage-dependent, beta 2 subunit	-0.465686	8.57051	-5.27491	0.00316755	0.0484989	-1.4949
A_23_P4679	2077	ERF	Ets2 repressor factor	-0.466008	9.29599	-5.66667	0.00230804	0.0427978	-1.14284
A_23_P51231	864	RUNX3	runt-related transcription factor 3	-0.466384	7.88203	-5.29425	0.00311715	0.0480696	-1.47703
A_33_P3377786	NA			-0.467488	7.44189	-6.36821	0.00136291	0.0351089	-0.559985
A_23_P391764	2889	RAPGEF1	Rap guanine nucleotide exchange factor (GEF) 1	-0.468682	6.40447	-5.61702	0.00240029	0.0434456	-1.18636
A_23_P167997	8339	HIST1H2BG	histone cluster 1, H2bg	-0.468815	10.7508	-5.87961	0.0019568	0.0398922	-0.959705
A_33_P3371224	55129	ANO10	anoctamin 10	-0.469425	11.8568	-5.50889	0.00261651	0.0449013	-1.28222
A_24_P161293	NA			-0.469707	14.0856	-5.21709	0.00332395	0.04961	-1.54858
A_23_P143987	10533	ATG7	autophagy related 7	-0.47041	8.7086	-5.81564	0.00205528	0.0409	-1.01413
A_23_P8013	8340	HIST1H2BL	histone cluster 1, H2bl	-0.47065	14.0172	-5.24425	0.00324937	0.0490463	-1.5233
A_32_P72394	5575	PRKAR1B	protein kinase, cAMP-dependent, regulatory, type I, beta	-0.471287	7.08817	-6.26994	0.00146307	0.0360136	-0.638174
A_33_P3382351	440400	RNASEK	ribonuclease, RNase K	-0.473341	13.596	-5.42565	0.0027986	0.0460211	-1.35704
A_24_P384755	79954	NOL10	nucleolar protein 10	-0.473464	8.14675	-6.40175	0.00133059	0.0348979	-0.533547
A_33_P3376116	147841	SPC24	SPC24, NDC80 kinetochore complex component	-0.473514	8.03302	-5.83239	0.00202894	0.0406335	-0.999832
A_33_P3361337	202915	TMEM184A	transmembrane protein 184A	-0.473594	7.9223	-5.32463	0.00303988	0.0477309	-1.44909
A_24_P825874	653269	POTEI	POTE ankyrin domain family, member I	-0.473873	9.46976	-5.83565	0.00202387	0.0405987	-0.99706
A_33_P3358914	57636	ARHGAP23	Rho GTPase activating protein 23	-0.474872	6.76616	-5.52342	0.00258616	0.0448082	-1.26924
A_33_P3270237	NA			-0.475023	6.41767	-5.30601	0.00308698	0.048021	-1.46621
A_33_P3341722	NA			-0.475036	11.9149	-6.11674	0.00163705	0.037501	-0.762251
A_21_P0000230	91380	SNORD107	small nucleolar RNA, C/D box 107	-0.475087	7.27648	-5.27192	0.00317541	0.0485271	-1.49766
A_23_P147729	55508	SLC35E3	solute carrier family 35, member E3	-0.475618	9.83654	-5.9593	0.00184177	0.0389666	-0.892601
A_24_P378987	207063	DHRSX	dehydrogenase/reductase (SDR family) X-linked	-0.475959	11.632	-5.41167	0.00283061	0.046216	-1.3697
A_33_P3292028	91039	DPP9	dipeptidyl-peptidase 9	-0.476571	11.0077	-5.54677	0.00253826	0.0444608	-1.24846
A_23_P162874	3320	HSP90AA1	heat shock protein 90kDa alpha (cytosolic), class A member 1	-0.477557	16.2502	-6.00961	0.00177324	0.0385519	-0.850628
A_24_P148094	54741	LEPROT	leptin receptor overlapping transcript	-0.477561	10.6142	-5.60644	0.00242048	0.0437022	-1.19566
A_33_P3225298	389668	XKR9	XK, Kell blood group complex subunit-related family, member 9	-0.478182	8.16653	-5.91712	0.00190164	0.0394199	-0.928027
A_33_P3315074	NA			-0.47827	6.96789	-6.25808	0.00147574	0.0360879	-0.647686
A_33_P3297562	153572	IRX2	iroquois homeobox 2	-0.478713	15.6268	-6.24852	0.00148604	0.0361601	-0.655365
A_23_P341443	4335	MNT	MAX network transcriptional repressor	-0.479107	12.5574	-5.5163	0.00260098	0.0448668	-1.2756
A_21_P0000481	26770	SNORD79	small nucleolar RNA, C/D box 79	-0.480231	7.76389	-5.25119	0.00323065	0.0489376	-1.51686
A_23_P374782	30011	SH3KBP1	SH3-domain kinase binding protein 1	-0.480623	11.4658	-6.46875	0.00126869	0.0342247	-0.481102
A_23_P21673	54914	FOCAD	focadhesin	-0.480943	13.0824	-5.82186	0.00204545	0.0408013	-1.00882
A_21_P0000275	619571	SNORD96A	small nucleolar RNA, C/D box 96A	-0.482382	8.47562	-6.46956	0.00126796	0.0342247	-0.480466
A_33_P3379454	29128	UHRF1	ubiquitin-like with PHD and ring finger domains 1	-0.483678	9.52288	-5.93024	0.00188278	0.0393492	-0.916986
A_21_P0014388	NA			-0.484181	4.84004	-5.68526	0.00227459	0.0425963	-1.12663
A_33_P3221284	151887	CCDC80	coiled-coil domain containing 80	-0.484482	9.54927	-5.64017	0.00235675	0.0431501	-1.16603
A_23_P204158	84900	RNFT2	ring finger protein, transmembrane 2	-0.484665	7.93535	-5.89043	0.0019407	0.0397111	-0.95055
A_23_P21086	203190	LGI3	leucine-rich repeat LGI family, member 3	-0.484919	7.97216	-5.65207	0.00233474	0.0430312	-1.1556
A_23_P215461	3984	LIMK1	LIM domain kinase 1	-0.485193	10.5535	-5.39358	0.0028727	0.0463786	-1.38612
A_23_P128073	6601	SMARCC2	SWI/SNF related, matrix associated, actin dependent regulator of chromatin, subfamily c, member 2	-0.486213	14.8295	-6.15099	0.00159613	0.0372609	-0.734279
A_24_P816384	388165	UBE2Q2P1	ubiquitin-conjugating enzyme E2Q family member 2 pseudogene 1	-0.486443	8.97499	-5.62459	0.00238594	0.0433064	-1.1797
A_33_P3214239	149775	GNAS-AS1	GNAS antisense RNA 1	-0.48718	7.80291	-6.71176	0.00107093	0.0325059	-0.294925
A_24_P321068	1317	SLC31A1	solute carrier family 31 (copper transporter), member 1	-0.488962	8.96673	-5.45773	0.00272672	0.0456698	-1.3281
A_33_P3559138	NA			-0.489565	14.4241	-5.20655	0.00335342	0.0497792	-1.55841
A_23_P16992	8502	PKP4	plakophilin 4	-0.490011	9.30674	-5.3049	0.00308982	0.048021	-1.46723
A_23_P342600	140901	STK35	serine/threonine kinase 35	-0.490302	6.45544	-5.96817	0.00182947	0.0389666	-0.88518
A_23_P369746	NA			-0.490752	7.78686	-5.5416	0.00254876	0.0445255	-1.25305
A_33_P3380642	NA			-0.490916	7.53731	-6.38099	0.00135049	0.0351089	-0.5499
A_23_P109593	25771	TBC1D22A	TBC1 domain family, member 22A	-0.49148	10.2738	-5.67896	0.00228587	0.0426747	-1.13212
A_23_P345942	91942	NDUFAF2	NADH dehydrogenase (ubiquinone) complex I, assembly factor 2	-0.49155	12.3557	-6.38061	0.00135085	0.0351089	-0.550197
A_23_P201238	81609	SNX27	sorting nexin family member 27	-0.491741	10.9063	-5.35208	0.00297199	0.0470955	-1.42394
A_33_P3217731	NA			-0.492071	3.99727	-6.85484	0.00097152	0.0316916	-0.188193
A_23_P156807	8837	CFLAR	CASP8 and FADD-like apoptosis regulator	-0.493333	9.88727	-6.77007	0.00102903	0.0321859	-0.251174
A_21_P0011500	100288069	LOC100288069	uncharacterized LOC100288069	-0.493643	9.63853	-5.36509	0.00294043	0.0469204	-1.41206
A_33_P3372705	647135	SRGAP2B	SLIT-ROBO Rho GTPase activating protein 2B	-0.494138	11.8973	-5.76732	0.00213353	0.0415245	-1.05558
A_33_P3234667	7586	ZKSCAN1	zinc finger with KRAB and SCAN domains 1	-0.495375	9.79834	-6.80001	0.00100827	0.0320105	-0.228846
A_33_P3383189	100131390	SP9	Sp9 transcription factor	-0.495405	8.4907	-5.33456	0.00301513	0.0475597	-1.43998
A_24_P166645	29803	REPIN1	replication initiator 1	-0.495558	11.622	-5.27396	0.00317003	0.0484989	-1.49577
A_33_P3251727	6262	RYR2	ryanodine receptor 2 (cardiac)	-0.49621	9.29281	-5.83622	0.00202298	0.0405987	-0.99657
A_32_P57057	9958	USP15	ubiquitin specific peptidase 15	-0.496213	11.4824	-6.27106	0.00146187	0.0360136	-0.637274
A_21_P0014294	NA			-0.496606	5.83149	-5.76379	0.00213939	0.0416089	-1.05862
A_23_P125383	23671	TMEFF2	transmembrane protein with EGF-like and two follistatin-like domains 2	-0.496937	5.91437	-5.46482	0.00271113	0.0455776	-1.32172
A_21_P0004421	100505994	LUCAT1	lung cancer associated transcript 1 (non-protein coding)	-0.49704	7.98889	-6.6721	0.00110058	0.0326978	-0.324886
A_32_P143048	9372	ZFYVE9	zinc finger, FYVE domain containing 9	-0.497303	8.45981	-6.77472	0.00102577	0.0321437	-0.2477
A_23_P411296	1051	CEBPB	CCAAT/enhancer binding protein (C/EBP), beta	-0.49766	12.5496	-6.01695	0.00176349	0.0385483	-0.84453
A_24_P357536	80204	FBXO11	F-box protein 11	-0.49843	9.12046	-6.01644	0.00176417	0.0385483	-0.844953
A_33_P3319920	23030	KDM4B	lysine (K)-specific demethylase 4B	-0.499689	13.1054	-5.28207	0.00314878	0.0483732	-1.48828
A_33_P3399061	104	ADARB1	adenosine deaminase, RNA-specific, B1	-0.500584	7.35794	-5.92152	0.00189529	0.0393826	-0.924325
A_33_P3386547	130367	SGPP2	sphingosine-1-phosphate phosphatase 2	-0.501253	7.66215	-5.37831	0.00290878	0.0466866	-1.40001
A_33_P3350207	54985	HCFC1R1	host cell factor C1 regulator 1 (XPO1 dependent)	-0.501875	13.7676	-6.75398	0.00104039	0.032238	-0.263212
A_24_P231057	259282	BOD1L1	biorientation of chromosomes in cell division 1-like 1	-0.502088	8.51364	-5.96385	0.00183545	0.0389666	-0.888795
A_33_P3381305	NA			-0.502313	9.61269	-5.67342	0.00229583	0.0426866	-1.13695
A_33_P3253427	147172	LRRC37BP1	leucine rich repeat containing 37B pseudogene 1	-0.50339	11.1981	-6.35584	0.00137506	0.0352586	-0.569769
A_33_P3645805	NA			-0.503643	14.6581	-5.98671	0.00180405	0.0387546	-0.869695
A_24_P285055	83259	PCDH11Y	protocadherin 11 Y-linked	-0.504213	9.5273	-5.25538	0.0032194	0.0489	-1.51298
A_24_P93967	2332	FMR1	fragile X mental retardation 1	-0.504569	11.6627	-6.35198	0.00137888	0.035312	-0.572826
A_24_P84419	7410	VAV2	vav 2 guanine nucleotide exchange factor	-0.506362	12.7978	-6.22114	0.00151601	0.0364241	-0.677404
A_21_P0012258	8379	MAD1L1	MAD1 mitotic arrest deficient-like 1 (yeast)	-0.506949	10.2062	-5.31791	0.0030568	0.0479142	-1.45526
A_21_P0012877	100288069	LOC100288069	uncharacterized LOC100288069	-0.507027	6.93211	-5.51552	0.00260261	0.0448668	-1.2763
A_32_P163125	259230	SGMS1	sphingomyelin synthase 1	-0.509077	6.8452	-5.60136	0.00243026	0.043735	-1.20014
A_23_P217098	23230	VPS13A	vacuolar protein sorting 13 homolog A (S. cerevisiae)	-0.509093	10.0876	-6.59116	0.00116414	0.0331326	-0.386536
A_23_P171054	2002	ELK1	ELK1, member of ETS oncogene family	-0.512976	8.86656	-5.46522	0.00271024	0.0455776	-1.32136
A_21_P0012002	NA			-0.514652	11.7823	-6.44441	0.00129078	0.0343482	-0.500098
A_33_P3256585	NA			-0.51554	4.94506	-5.55258	0.0025265	0.0443634	-1.2433
A_23_P419795	81846	SBF2	SET binding factor 2	-0.515946	10.6078	-5.59449	0.00244355	0.0438306	-1.2062
A_23_P10785	143187	VTI1A	vesicle transport through interaction with t-SNAREs 1A	-0.516617	7.82187	-6.65624	0.0011127	0.0327736	-0.336909
A_21_P0014885	100506257	LOC100506257	uncharacterized LOC100506257	-0.516619	8.49112	-6.35584	0.00137506	0.0352586	-0.569768
A_33_P3295550	80312	TET1	tet methylcytosine dioxygenase 1	-0.51839	12.1863	-6.17239	0.00157118	0.037016	-0.716873
A_33_P3272330	1788	DNMT3A	DNA (cytosine-5-)-methyltransferase 3 alpha	-0.518545	11.988	-5.59313	0.00244619	0.0438494	-1.20741
A_33_P3421832	NA			-0.519331	6.41184	-5.45733	0.00272759	0.0456698	-1.32846
A_33_P3343473	26033	ATRNL1	attractin-like 1	-0.519525	6.9582	-5.40576	0.00284429	0.0462783	-1.37506
A_23_P46309	1104	RCC1	regulator of chromosome condensation 1	-0.519776	10.9904	-5.74397	0.00217261	0.041899	-1.07571
A_33_P3255929	NA			-0.519901	11.8204	-6.2118	0.0015264	0.036514	-0.684945
A_23_P321034	10207	INADL	InaD-like (Drosophila)	-0.520364	8.75658	-5.35854	0.00295627	0.0469703	-1.41804
A_23_P170901	135138	PACRG	PARK2 co-regulated	-0.521337	6.23705	-6.34177	0.00138904	0.0353647	-0.580914
A_33_P3416483	284702	HNRNPU-AS1	HNRNPU antisense RNA 1	-0.522752	8.59342	-5.58051	0.00247086	0.0440042	-1.21856
A_23_P89824	85019	TMEM241	transmembrane protein 241	-0.523188	8.85372	-7.16296	0.000792132	0.0295791	0.0346978
A_23_P115246	8547	FCN3	ficolin (collagen/fibrinogen domain containing) 3	-0.525123	4.65234	-5.8991	0.00192792	0.0396253	-0.94323
A_33_P3358158	1416	CRYBB2P1	crystallin, beta B2 pseudogene 1	-0.525261	13.5243	-6.0729	0.00169124	0.0379158	-0.798252
A_33_P3419835	283932	FBXL19-AS1	FBXL19 antisense RNA 1 (head to head)	-0.526742	7.98269	-5.55824	0.00251511	0.0443616	-1.23828
A_23_P37391	317762	CCDC85C	coiled-coil domain containing 85C	-0.527759	12.7286	-6.17829	0.00156438	0.037016	-0.71208
A_33_P3210203	84501	SPIRE2	spire-type actin nucleation factor 2	-0.5278	11.9339	-6.03667	0.00173762	0.0383899	-0.82818
A_24_P782308	23327	NEDD4L	neural precursor cell expressed, developmentally down-regulated 4-like, E3 ubiquitin protein ligase	-0.527886	11.6187	-6.38747	0.00134424	0.0351051	-0.544792
A_33_P3229577	NA			-0.528713	4.37113	-5.77768	0.00211648	0.0414569	-1.04667
A_33_P3220390	9589	WTAP	Wilms tumor 1 associated protein	-0.528829	7.94881	-5.4985	0.00263847	0.0450047	-1.29151
A_24_P245838	4248	MGAT3	mannosyl (beta-1,4-)-glycoprotein beta-1,4-N-acetylglucosaminyltransferase	-0.529123	11.3892	-5.8216	0.00204586	0.0408013	-1.00904
A_24_P85478	25820	ARIH1	ariadne RBR E3 ubiquitin protein ligase 1	-0.529797	10.8065	-5.6913	0.00226384	0.042544	-1.12137
A_33_P3378659	445347	TARP	TCR gamma alternate reading frame protein	-0.53126	8.67482	-5.26655	0.00318962	0.0485991	-1.50263
A_24_P146211	3017	HIST1H2BD	histone cluster 1, H2bd	-0.532214	11.6942	-5.95221	0.00185169	0.0391162	-0.898547
A_33_P3508822	351	APP	amyloid beta (A4) precursor protein	-0.53241	13.5297	-6.61583	0.00114432	0.033114	-0.367673
A_33_P3303542	284297	SSC5D	scavenger receptor cysteine rich family, 5 domains	-0.53259	4.71637	-6.24085	0.00149437	0.0361661	-0.661532
A_23_P147605	79096	C11orf49	chromosome 11 open reading frame 49	-0.533495	11.4464	-7.27965	0.00073462	0.0292	0.116718
A_24_P358084	NA			-0.53366	10.0735	-5.67738	0.00228871	0.0426804	-1.1335
A_23_P132175	65078	RTN4R	reticulon 4 receptor	-0.533983	13.3959	-5.42219	0.00280648	0.0460678	-1.36017
A_33_P3881262	1441	CSF3R	colony stimulating factor 3 receptor (granulocyte)	-0.534191	6.27139	-7.22662	0.000760122	0.0292114	0.0796029
A_21_P0000385	692204	SNORD88C	small nucleolar RNA, C/D box 88C	-0.534229	7.10311	-7.49686	0.000640181	0.0277479	0.266035
A_21_P0000115	10330	CNPY2	canopy FGF signaling regulator 2	-0.535039	12.7435	-5.9162	0.00190297	0.0394199	-0.928804
A_33_P3315659	NA			-0.535148	5.86525	-6.11958	0.00163361	0.037501	-0.759924
A_33_P3408752	NA			-0.535488	5.21886	-7.46512	0.000653042	0.0279742	0.244485
A_33_P3310232	79944	L2HGDH	L-2-hydroxyglutarate dehydrogenase	-0.536144	16.2095	-7.23305	0.000756977	0.0292	0.0841145
A_23_P207445	5608	MAP2K6	mitogen-activated protein kinase kinase 6	-0.536443	8.53572	-5.42446	0.0028013	0.0460379	-1.35812
A_33_P3220152	22904	SBNO2	strawberry notch homolog 2 (Drosophila)	-0.536725	11.3436	-5.55581	0.00251999	0.0443616	-1.24044
A_33_P3383994	440730	TRIM67	tripartite motif containing 67	-0.537837	7.74378	-6.98912	0.000888001	0.0310493	-0.089913
A_23_P78835	126208	ZNF787	zinc finger protein 787	-0.538182	10.6307	-7.55585	0.000617062	0.0275584	0.305852
A_33_P3298552	NA			-0.538464	10.4731	-5.24067	0.00325911	0.0490463	-1.52663
A_24_P264207	5757	PTMA	prothymosin, alpha	-0.539453	16.9246	-6.40182	0.00133052	0.0348979	-0.533489
A_24_P801079	NA			-0.539556	10.2269	-5.75618	0.00215207	0.0416758	-1.06518
A_33_P3233135	55614	KIF16B	kinesin family member 16B	-0.539884	9.51847	-7.63973	0.000585871	0.0272237	0.361931
A_24_P161261	441273	SPDYE2	speedy/RINGO cell cycle regulator family member E2	-0.540478	5.92254	-7.0941	0.00082857	0.0303389	-0.0143143
A_24_P5750	3817	KLK2	kallikrein-related peptidase 2	-0.540707	5.42551	-5.22978	0.00328886	0.0492113	-1.53676
A_33_P3265945	NA			-0.540784	9.709	-5.33374	0.00301716	0.0475644	-1.44073
A_23_P122674	55003	PAK1IP1	PAK1 interacting protein 1	-0.542096	12.1258	-5.93778	0.00187204	0.0393069	-0.910654
A_33_P3237719	NA			-0.542791	4.1044	-7.17086	0.000788074	0.0295791	0.0402918
A_24_P217848	8330	HIST1H2AK	histone cluster 1, H2ak	-0.543337	15.1863	-6.02199	0.00175684	0.0385483	-0.840347
A_33_P3363082	677775	SCARNA5	small Cajal body-specific RNA 5	-0.543607	7.76704	-7.06578	0.000844127	0.0305019	-0.0346027
A_33_P3222341	26207	PITPNC1	phosphatidylinositol transfer protein, cytoplasmic 1	-0.543641	5.68237	-5.93307	0.00187874	0.0393355	-0.914609
A_33_P3333603	64093	SMOC1	SPARC related modular calcium binding 1	-0.544063	11.6825	-5.50004	0.00263519	0.0450047	-1.29013
A_23_P210131	NA			-0.544816	10.3083	-7.31885	0.000716419	0.0288513	0.143983
A_33_P3295655	320	APBA1	amyloid beta (A4) precursor protein-binding, family A, member 1	-0.546256	12.8588	-5.5281	0.00257648	0.0447941	-1.26508
A_24_P301454	10230	NBR2	neighbor of BRCA1 gene 2 (non-protein coding)	-0.547062	5.80124	-5.28609	0.00313829	0.0482551	-1.48456
A_32_P99032	100240734	LOC100240734	uncharacterized LOC100240734	-0.547337	6.26234	-6.75978	0.00103628	0.0322238	-0.258871
A_23_P126241	8672	EIF4G3	eukaryotic translation initiation factor 4 gamma, 3	-0.547745	9.97017	-7.57242	0.000610749	0.0275584	0.316976
A_33_P3880302	2048	EPHB2	EPH receptor B2	-0.547757	10.7485	-7.3461	0.000704076	0.0287408	0.162859
A_33_P3557274	100996924	LOC100996924	uncharacterized LOC100996924	-0.547814	9.12359	-6.00528	0.00177903	0.0385905	-0.854234
A_24_P7946	60412	EXOC4	exocyst complex component 4	-0.547824	6.63235	-6.65278	0.00111537	0.0327947	-0.339538
A_24_P341535	388152	GOLGA2P7	golgin A2 pseudogene 7	-0.548093	8.63457	-7.077	0.000837919	0.030368	-0.0265517
A_33_P3376745	NA			-0.548478	5.23002	-5.35068	0.00297541	0.0470955	-1.42522
A_23_P354805	11278	KLF12	Kruppel-like factor 12	-0.54853	11.08	-5.63862	0.00235964	0.0431501	-1.16739
A_33_P3825869	775	CACNA1C	calcium channel, voltage-dependent, L type, alpha 1C subunit	-0.550319	12.3257	-6.76208	0.00103466	0.0322238	-0.257151
A_24_P169148	3146	HMGB1	high mobility group box 1	-0.552296	15.7414	-6.47324	0.00126466	0.0341913	-0.477604
A_33_P3287388	NA			-0.552621	11.4393	-7.34714	0.000703612	0.0287408	0.163576
A_21_P0013910	5757	PTMA	prothymosin, alpha	-0.553906	17.4595	-6.44269	0.00129236	0.0343569	-0.501443
A_21_P0000029	10466	COG5	component of oligomeric golgi complex 5	-0.55458	5.96108	-6.25876	0.00147501	0.0360879	-0.64714
A_33_P3333648	390064	OR51I2	olfactory receptor, family 51, subfamily I, member 2	-0.554866	3.74932	-6.05832	0.00170973	0.038173	-0.810282
A_21_P0014215	NA			-0.555028	7.76836	-5.96427	0.00183486	0.0389666	-0.888441
A_33_P3422429	NA			-0.555229	11.6754	-5.98986	0.00179979	0.0387538	-0.867076
A_24_P279489	55275	VPS53	vacuolar protein sorting 53 homolog (S. cerevisiae)	-0.555268	6.4497	-7.49717	0.000640056	0.0277479	0.266247
A_23_P377882	3757	KCNH2	potassium voltage-gated channel, subfamily H (eag-related), member 2	-0.555518	8.82353	-6.15027	0.00159697	0.0372609	-0.734862
A_24_P914495	2011	MARK2	MAP/microtubule affinity-regulating kinase 2	-0.555518	8.62521	-6.12238	0.00163023	0.037501	-0.757638
A_33_P3292264	NA			-0.557568	8.24596	-5.86633	0.00197678	0.0400047	-0.970964
A_21_P0000357	677828	SNORA47	small nucleolar RNA, H/ACA box 47	-0.558645	6.70323	-5.43965	0.00276696	0.0458301	-1.3444
A_32_P109704	6433	SFSWAP	splicing factor, suppressor of white-apricot family	-0.558948	11.8107	-6.15567	0.00159064	0.0372609	-0.730469
A_33_P3414695	50809	HP1BP3	heterochromatin protein 1, binding protein 3	-0.559421	10.7139	-6.07449	0.00168924	0.0379158	-0.796942
A_24_P365975	1296	COL8A2	collagen, type VIII, alpha 2	-0.561062	11.6685	-7.55084	0.000618988	0.0275584	0.30248
A_33_P3229067	8341	HIST1H2BN	histone cluster 1, H2bn	-0.561105	9.73029	-5.39448	0.00287058	0.0463786	-1.3853
A_33_P3354514	114134	SLC2A13	solute carrier family 2 (facilitated glucose transporter), member 13	-0.561114	5.28007	-6.76471	0.0010328	0.0322238	-0.255185
A_23_P70398	7422	VEGFA	vascular endothelial growth factor A	-0.562106	12.3477	-7.54081	0.000622861	0.0276041	0.295729
A_19_P00320611	101927151	LOC101927151	uncharacterized LOC101927151	-0.562571	8.65408	-6.60698	0.00115138	0.0331326	-0.374428
A_24_P933492	340481	ZDHHC21	zinc finger, DHHC-type containing 21	-0.56438	9.4948	-7.09027	0.000830651	0.030368	-0.0170496
A_24_P391574	143458	LDLRAD3	low density lipoprotein receptor class A domain containing 3	-0.564453	6.35024	-6.59111	0.00116418	0.0331326	-0.386577
A_24_P109652	79834	PEAK1	pseudopodium-enriched atypical kinase 1	-0.564463	9.64533	-6.11542	0.00163865	0.037501	-0.763329
A_33_P3307980	NA			-0.564537	7.49052	-6.54814	0.00119968	0.0335858	-0.419583
A_32_P179740	222255	ATXN7L1	ataxin 7-like 1	-0.565173	8.21785	-5.79847	0.00208269	0.0411178	-1.02883
A_23_P134167	57107	PDSS2	prenyl (decaprenyl) diphosphate synthase, subunit 2	-0.565189	10.2799	-7.49239	0.000641976	0.0277479	0.263001
A_23_P154643	655	BMP7	bone morphogenetic protein 7	-0.565352	11.818	-6.3838	0.00134778	0.0351089	-0.547684
A_21_P0000089	57732	ZFYVE28	zinc finger, FYVE domain containing 28	-0.566705	6.57208	-5.26217	0.00320126	0.0486783	-1.50668
A_33_P3365432	4689	NCF4	neutrophil cytosolic factor 4, 40kDa	-0.567039	3.7964	-7.15878	0.000794289	0.0295791	0.0317353
A_19_P00808774	440465	BAIAP2-AS1	BAIAP2 antisense RNA 1 (head to head)	-0.56737	8.20346	-7.07978	0.000836392	0.030368	-0.0245621
A_33_P3286973	NA			-0.56743	10.6398	-7.18565	0.000780546	0.0295228	0.0507441
A_33_P3294801	NA			-0.567928	9.09491	-6.34749	0.00138334	0.0353388	-0.576383
A_33_P3317305	116987	AGAP1	ArfGAP with GTPase domain, ankyrin repeat and PH domain 1	-0.568178	7.84304	-6.45794	0.00127844	0.0343122	-0.489528
A_23_P40880	152189	CMTM8	CKLF-like MARVEL transmembrane domain containing 8	-0.569609	4.87121	-5.91322	0.00190729	0.0394412	-0.931311
A_23_P139418	374378	GALNT18	polypeptide N-acetylgalactosaminyltransferase 18	-0.569959	12.588	-7.15254	0.000797524	0.0295791	0.0273075
A_23_P111054	3018	HIST1H2BB	histone cluster 1, H2bb	-0.570016	12.1536	-6.85245	0.000973089	0.0316916	-0.189958
A_23_P14649	80035	ANP32A-IT1	ANP32A intronic transcript 1 (non-protein coding)	-0.570506	13.5237	-5.59767	0.00243738	0.043803	-1.2034
A_33_P3273399	NA			-0.570745	8.5723	-6.95059	0.000911066	0.0313026	-0.117928
A_33_P3280157	727708	SNORD116-19	small nucleolar RNA, C/D box 116-19	-0.570808	10.7584	-5.88486	0.00194897	0.0397938	-0.955263
A_32_P76035	87178	PNPT1	polyribonucleotide nucleotidyltransferase 1	-0.571273	8.63395	-6.52813	0.00121665	0.0337832	-0.435028
A_23_P307382	140679	SLC32A1	solute carrier family 32 (GABA vesicular transporter), member 1	-0.572177	4.48467	-5.2466	0.00324301	0.0490117	-1.52112
A_24_P163113	55573	CDV3	CDV3 homolog (mouse)	-0.573112	13.2659	-5.64578	0.00234634	0.0431005	-1.16111
A_33_P3351416	64094	SMOC2	SPARC related modular calcium binding 2	-0.573642	9.61466	-7.35503	0.000700091	0.0287408	0.169023
A_33_P3308553	NA			-0.57488	6.89767	-5.27224	0.00317456	0.0485271	-1.49736
A_33_P3715177	1954	MEGF8	multiple EGF-like-domains 8	-0.576253	11.2734	-8.09949	0.000444634	0.0253331	0.658692
A_23_P147495	63035	BCORL1	BCL6 corepressor-like 1	-0.576474	8.44748	-6.67503	0.00109835	0.0326978	-0.322661
A_33_P3419733	80331	DNAJC5	DnaJ (Hsp40) homolog, subfamily C, member 5	-0.576587	8.87212	-5.87871	0.00195815	0.0398922	-0.960471
A_23_P57534	10521	DDX17	DEAD (Asp-Glu-Ala-Asp) box helicase 17	-0.5782	7.59389	-6.29793	0.00143368	0.0358527	-0.615794
A_33_P3374957	83855	KLF16	Kruppel-like factor 16	-0.578209	12.8206	-6.24162	0.00149353	0.0361661	-0.660912
A_32_P147078	6546	SLC8A1	solute carrier family 8 (sodium/calcium exchanger), member 1	-0.579588	10.0242	-6.63447	0.0011296	0.0329302	-0.353456
A_33_P3293114	9295	SRSF11	serine/arginine-rich splicing factor 11	-0.580218	13.4834	-6.48353	0.00125549	0.034137	-0.469597
A_24_P86389	8336	HIST1H2AM	histone cluster 1, H2am	-0.580991	14.0347	-5.22866	0.00329193	0.0492123	-1.5378
A_23_P132874	84319	CMSS1	cms1 ribosomal small subunit homolog (yeast)	-0.58154	13.5225	-5.60147	0.00243005	0.043735	-1.20005
A_33_P3302736	100101467	ZSCAN30	zinc finger and SCAN domain containing 30	-0.582167	6.47275	-5.49884	0.00263775	0.0450047	-1.29121
A_23_P391778	23499	MACF1	microtubule-actin crosslinking factor 1	-0.582223	11.7519	-7.72357	0.00055654	0.0267197	0.417378
A_33_P3400699	375611	SLC26A5	solute carrier family 26 (anion exchanger), member 5	-0.582473	6.38021	-5.49714	0.00264135	0.045026	-1.29273
A_33_P3308833	54058	C21orf58	chromosome 21 open reading frame 58	-0.583638	9.08531	-5.92689	0.00188758	0.0393826	-0.919806
A_21_P0000454	100033821	SNORD116-29	small nucleolar RNA, C/D box 116-29	-0.584708	6.00691	-5.79323	0.00209115	0.041196	-1.03332
A_33_P3328292	5326	PLAGL2	pleiomorphic adenoma gene-like 2	-0.584939	9.77999	-5.804	0.00207382	0.0410061	-1.02409
A_33_P3377130	4217	MAP3K5	mitogen-activated protein kinase kinase kinase 5	-0.58521	11.3922	-7.00111	0.00088096	0.0309769	-0.0812189
A_23_P35309	27097	TAF5L	TAF5-like RNA polymerase II, p300/CBP-associated factor (PCAF)-associated factor, 65kDa	-0.585701	10.0132	-6.37391	0.00135736	0.0351089	-0.555487
A_23_P218751	54584	GNB1L	guanine nucleotide binding protein (G protein), beta polypeptide 1-like	-0.586272	12.6033	-6.56322	0.00118708	0.0334434	-0.407976
A_33_P3688869	440910	LOC440910	uncharacterized LOC440910	-0.58651	6.46143	-6.50476	0.00123683	0.0340679	-0.453117
A_33_P3235043	440730	TRIM67	tripartite motif containing 67	-0.587418	13.1749	-5.93271	0.00187926	0.0393355	-0.914913
A_24_P380349	3354	HTR1E	5-hydroxytryptamine (serotonin) receptor 1E, G protein-coupled	-0.587793	8.6324	-5.63277	0.00237056	0.0431964	-1.17252
A_23_P60990	79919	C2orf54	chromosome 2 open reading frame 54	-0.588003	11.98	-5.44651	0.00275162	0.045797	-1.33821
A_33_P3365586	9217	VAPB	VAMP (vesicle-associated membrane protein)-associated protein B and C	-0.588503	9.71368	-6.45252	0.00128336	0.0343122	-0.493756
A_23_P22926	2782	GNB1	guanine nucleotide binding protein (G protein), beta polypeptide 1	-0.589602	12.834	-7.34847	0.000703016	0.0287408	0.164495
A_23_P207517	5164	PDK2	pyruvate dehydrogenase kinase, isozyme 2	-0.591027	11.5836	-6.63519	0.00112904	0.0329302	-0.352913
A_33_P3350758	9462	RASAL2	RAS protein activator like 2	-0.592082	7.6567	-6.49773	0.00124297	0.0341344	-0.458565
A_33_P3245321	401541	CENPP	centromere protein P	-0.592084	9.15742	-5.35502	0.00296482	0.0470092	-1.42125
A_32_P107876	80144	FRAS1	Fraser extracellular matrix complex subunit 1	-0.593249	13.2283	-7.00285	0.00087995	0.0309769	-0.0799654
A_24_P50908	NA			-0.593985	10.5932	-6.8761	0.000957702	0.0314598	-0.172516
A_33_P3238290	140876	FAM65C	family with sequence similarity 65, member C	-0.594435	7.60065	-6.0452	0.00172657	0.0382379	-0.821119
A_33_P3249509	4782	NFIC	nuclear factor I/C (CCAAT-binding transcription factor)	-0.595213	9.81583	-6.50228	0.00123899	0.0340933	-0.455039
A_19_P00804711	9175	MAP3K13	mitogen-activated protein kinase kinase kinase 13	-0.595351	7.44393	-6.90112	0.000941729	0.0314575	-0.154118
A_23_P85682	4774	NFIA	nuclear factor I/A	-0.595453	12.0112	-6.92421	0.000927269	0.0314379	-0.137198
A_21_P0010370	NA			-0.597153	4.79775	-6.63746	0.00112726	0.0329302	-0.351182
A_23_P346982	285605	DTWD2	DTW domain containing 2	-0.597569	7.09391	-7.53482	0.000625192	0.0276041	0.291688
A_21_P0008917	NA			-0.598498	10.0987	-6.18329	0.00155863	0.036963	-0.708018
A_33_P3315899	NA			-0.598628	10.4727	-6.97657	0.000895434	0.0310878	-0.099018
A_33_P3840630	285527	FRYL	FRY-like	-0.599023	9.98406	-6.61645	0.00114382	0.033114	-0.367194
A_23_P200999	6487	ST3GAL3	ST3 beta-galactoside alpha-2,3-sialyltransferase 3	-0.599548	11.9355	-7.00712	0.000877458	0.0309769	-0.0768692
A_33_P3270941	388759	C1orf229	chromosome 1 open reading frame 229	-0.599806	3.88742	-6.01519	0.00176583	0.0385483	-0.845992
A_24_P236753	8447	DOC2B	double C2-like domains, beta	-0.6001	5.61152	-6.00074	0.00178511	0.0386613	-0.858009
A_33_P3659678	2649	NR6A1	nuclear receptor subfamily 6, group A, member 1	-0.60052	9.97141	-7.50402	0.00063732	0.0277479	0.270886
A_21_P0007544	NA			-0.600817	6.30401	-6.53602	0.00120992	0.0337329	-0.428933
A_33_P3346403	5757	PTMA	prothymosin, alpha	-0.601297	16.5301	-7.30569	0.000722466	0.028931	0.13485
A_33_P3253501	440689	HIST2H2BF	histone cluster 2, H2bf	-0.601307	12.2294	-6.95947	0.000905689	0.0313026	-0.11146
A_32_P50223	126520	PLK5	polo-like kinase 5	-0.601694	13.9056	-5.42651	0.00279664	0.0460211	-1.35626
A_21_P0000224	116937	SNORD83A	small nucleolar RNA, C/D box 83A	-0.601735	7.98357	-7.73271	0.000553448	0.0266916	0.423386
A_21_P0000380	692109	SNORD69	small nucleolar RNA, C/D box 69	-0.60232	7.51961	-7.23651	0.000755288	0.0292	0.0865437
A_33_P3254946	79990	PLEKHH3	pleckstrin homology domain containing, family H (with MyTH4 domain) member 3	-0.602566	12.0078	-7.8873	0.000504123	0.026023	0.523923
A_21_P0010388	NA			-0.603428	7.07024	-5.62552	0.00238418	0.0433032	-1.17888
A_24_P57700	23051	ZHX3	zinc fingers and homeoboxes 3	-0.603534	7.87638	-5.54192	0.00254811	0.0445255	-1.25277
A_33_P3321055	NA			-0.604417	7.82275	-7.34548	0.000704355	0.0287408	0.162429
A_23_P129903	147166	TRIM16L	tripartite motif containing 16-like	-0.60495	13.4959	-6.83474	0.000984804	0.0317054	-0.203059
A_24_P370471	83734	ATG10	autophagy related 10	-0.605282	9.38542	-5.47088	0.00269787	0.0454844	-1.31627
A_33_P3210805	2567	GABRG3	gamma-aminobutyric acid (GABA) A receptor, gamma 3	-0.605586	7.7116	-7.17844	0.000784203	0.0295791	0.0456544
A_33_P3408054	NA			-0.605606	14.5015	-6.62252	0.00113901	0.0330722	-0.362563
A_33_P3328609	8502	PKP4	plakophilin 4	-0.60568	7.86564	-8.34628	0.000385599	0.024415	0.810901
A_24_P18917	64788	LMF1	lipase maturation factor 1	-0.607613	6.04871	-5.29959	0.00310341	0.0480696	-1.47211
A_19_P00322992	NA			-0.607866	6.37052	-6.4989	0.00124194	0.0341344	-0.457655
A_23_P364766	128710	SLX4IP	SLX4 interacting protein	-0.607946	10.3049	-8.37043	0.000380336	0.024415	0.825546
A_33_P3280666	112885	PHF21B	PHD finger protein 21B	-0.608101	8.30904	-6.82094	0.000994053	0.031891	-0.213294
A_23_P387031	91522	COL23A1	collagen, type XXIII, alpha 1	-0.608963	11.7941	-5.64835	0.00234159	0.0430781	-1.15886
A_23_P502142	2534	FYN	FYN proto-oncogene, Src family tyrosine kinase	-0.609119	12.8209	-5.937	0.00187315	0.0393069	-0.911305
A_33_P3312754	102467146	LOC102467146	uncharacterized LOC102467146	-0.609435	9.06343	-6.45579	0.00128039	0.0343122	-0.491205
A_21_P0007318	440028	LOC440028	uncharacterized LOC440028	-0.609857	5.14732	-7.42094	0.000671458	0.0284561	0.214337
A_33_P3250595	6453	ITSN1	intersectin 1 (SH3 domain protein)	-0.610126	8.60695	-6.84835	0.000975791	0.0316916	-0.192993
A_33_P3305117	NA			-0.610767	12.246	-7.66214	0.000577855	0.0271239	0.376812
A_24_P365515	3170	FOXA2	forkhead box A2	-0.611466	13.4357	-6.69186	0.00108568	0.0326203	-0.309936
A_21_P0014775	NA			-0.611629	8.7516	-7.99759	0.0004721	0.0256061	0.59443
A_33_P3288219	NA			-0.612726	10.0999	-8.15912	0.00042944	0.0250921	0.695911
A_19_P00319503	NA			-0.613512	7.19484	-6.32165	0.00140932	0.0356052	-0.596897
A_32_P358887	8671	SLC4A4	solute carrier family 4 (sodium bicarbonate cotransporter), member 4	-0.614839	10.1227	-6.16132	0.00158402	0.0371838	-0.725865
A_23_P399001	51523	CXXC5	CXXC finger protein 5	-0.615714	12.4067	-6.70422	0.00107649	0.0325251	-0.300611
A_23_P203439	3746	KCNC1	potassium voltage-gated channel, Shaw-related subfamily, member 1	-0.61576	11.9224	-8.22116	0.000414282	0.0247865	0.734333
A_23_P212608	64084	CLSTN2	calsyntenin 2	-0.617804	7.62486	-8.58144	0.000337807	0.0239712	0.951596
A_33_P3388312	8935	SKAP2	src kinase associated phosphoprotein 2	-0.618091	8.46762	-7.23452	0.000756256	0.0292	0.0851503
A_33_P3535175	NA			-0.619552	9.89107	-7.77593	0.000539103	0.0265716	0.451698
A_21_P0000212	26780	SNORA68	small nucleolar RNA, H/ACA box 68	-0.619778	8.699	-5.8919	0.00193853	0.0397111	-0.949312
A_23_P168951	22882	ZHX2	zinc fingers and homeoboxes 2	-0.620238	10.8472	-5.36064	0.00295118	0.0469703	-1.41612
A_21_P0000330	677824	SNORA43	small nucleolar RNA, H/ACA box 43	-0.620542	7.14971	-8.82648	0.0002953	0.0230384	1.09387
A_19_P00316512	NA			-0.620552	8.07886	-7.35999	0.000697883	0.0287408	0.172452
A_21_P0014692	NA			-0.620955	5.23062	-7.98905	0.00047449	0.0256061	0.58901
A_24_P260639	3007	HIST1H1D	histone cluster 1, H1d	-0.621561	13.6291	-5.47518	0.00268853	0.0454353	-1.31241
A_33_P3408757	NA			-0.622589	11.2127	-5.71462	0.00222291	0.0421498	-1.10111
A_21_P0002713	NA			-0.622813	5.38437	-5.56141	0.00250874	0.0443437	-1.23546
A_21_P0010267	100507412	LOC100507412	uncharacterized LOC100507412	-0.623487	10.1196	-5.48008	0.00267793	0.0453678	-1.30802
A_21_P0013007	NA			-0.623875	6.44519	-6.27989	0.00145254	0.0360136	-0.63021
A_23_P33791	23635	SSBP2	single-stranded DNA binding protein 2	-0.624651	11.2238	-7.21757	0.00076458	0.0292484	0.0732397
A_21_P0004088	101929034	LOC101929034	uncharacterized LOC101929034	-0.624809	10.2429	-6.9412	0.000916797	0.0313128	-0.124782
A_23_P109184	3642	INSM1	insulinoma-associated 1	-0.624854	12.482	-6.68258	0.00109264	0.0326865	-0.31695
A_23_P101516	3748	KCNC3	potassium voltage-gated channel, Shaw-related subfamily, member 3	-0.624969	11.5379	-6.37292	0.00135831	0.0351089	-0.556264
A_33_P3308456	360205	PRAC2	prostate cancer susceptibility candidate 2	-0.626363	8.84368	-6.24078	0.00149444	0.0361661	-0.661586
A_21_P0000233	94162	SNORD38A	small nucleolar RNA, C/D box 38A	-0.627875	11.0662	-8.44539	0.000364538	0.024415	0.870705
A_23_P94819	9501	RPH3AL	rabphilin 3A-like (without C2 domains)	-0.628077	8.2507	-7.70806	0.000561833	0.0268331	0.407166
A_21_P0000470	100113393	SNORD12B	small nucleolar RNA, C/D box 12B	-0.628466	7.26228	-6.77731	0.00102396	0.0321437	-0.245766
A_21_P0011470	8924	HERC2	HECT and RLD domain containing E3 ubiquitin protein ligase 2	-0.628843	8.36288	-6.66577	0.00110539	0.0326978	-0.32968
A_33_P3257678	333932	HIST2H3A	histone cluster 2, H3a	-0.629246	15.4766	-8.0408	0.000460214	0.0255321	0.621784
A_33_P3567967	55338	FLJ11292	uncharacterized protein FLJ11292	-0.629908	14.4978	-5.96277	0.00183695	0.0389666	-0.889698
A_33_P3241369	114131	UCN3	urocortin 3	-0.630411	5.22445	-5.501	0.00263315	0.0450047	-1.28927
A_21_P0010166	NA			-0.630542	4.94944	-6.02821	0.00174868	0.038541	-0.835194
A_24_P160104	51807	TUBA8	tubulin, alpha 8	-0.631039	7.63077	-5.72518	0.00220465	0.0421389	-1.09196
A_33_P3212640	388677	NOTCH2NL	notch 2 N-terminal like	-0.631436	6.38614	-7.89126	0.00050293	0.026023	0.52647
A_23_P300905	219771	CCNY	cyclin Y	-0.633135	9.77814	-5.80458	0.00207289	0.0410061	-1.02359
A_23_P59022	55809	TRERF1	transcriptional regulating factor 1	-0.634036	10.1356	-6.29205	0.0014398	0.0358527	-0.620487
A_21_P0000340	677837	SNORA60	small nucleolar RNA, H/ACA box 60	-0.634607	6.48007	-5.88954	0.00194203	0.0397111	-0.951309
A_33_P3376622	4302	MLLT6	myeloid/lymphoid or mixed-lineage leukemia (trithorax homolog, Drosophila); translocated to, 6	-0.635	6.91281	-6.12464	0.0016275	0.037501	-0.755785
A_21_P0014511	100506070	RBFADN	RBFA downstream neighbor (non-protein coding)	-0.636743	5.22626	-5.19745	0.00337911	0.0499716	-1.56692
A_33_P3232627	NA			-0.637347	6.36956	-8.17855	0.000424625	0.0249168	0.707972
A_21_P0014370	NA			-0.638024	7.44675	-5.61504	0.00240405	0.0434629	-1.1881
A_33_P3383079	NA			-0.638069	4.27399	-5.78908	0.00209787	0.0412691	-1.03688
A_33_P3274811	6705	SPRR2F	small proline-rich protein 2F	-0.638446	11.1293	-8.10256	0.000443838	0.0253331	0.660612
A_23_P373031	775	CACNA1C	calcium channel, voltage-dependent, L type, alpha 1C subunit	-0.638784	12.6375	-6.89846	0.000943414	0.0314575	-0.156073
A_33_P3294917	158471	PRUNE2	prune homolog 2 (Drosophila)	-0.638957	7.76671	-8.01889	0.000466196	0.0256061	0.607933
A_21_P0003941	NA			-0.640195	6.00074	-5.20995	0.00334388	0.0497351	-1.55524
A_23_P13998	55592	GOLGA2P5	golgin A2 pseudogene 5	-0.641306	8.3656	-6.14035	0.00160871	0.0373802	-0.742952
A_33_P3329149	8621	CDK13	cyclin-dependent kinase 13	-0.642641	6.47374	-6.83269	0.000986172	0.0317123	-0.204579
A_33_P3260322	2649	NR6A1	nuclear receptor subfamily 6, group A, member 1	-0.643263	9.71975	-7.99213	0.000473626	0.0256061	0.590965
A_32_P136351	114798	SLITRK1	SLIT and NTRK-like family, member 1	-0.643519	4.60607	-5.89916	0.00192783	0.0396253	-0.943179
A_33_P3234864	7402	UTRN	utrophin	-0.643622	10.4588	-7.59554	0.000602063	0.0275457	0.332467
A_32_P95462	9515	STXBP5L	syntaxin binding protein 5-like	-0.644043	9.77342	-6.59511	0.00116093	0.0331326	-0.383509
A_24_P219378	57524	CASKIN1	CASK interacting protein 1	-0.64418	11.4019	-7.97632	0.000478083	0.0256061	0.580912
A_32_P109922	57623	ZFAT	zinc finger and AT hook domain containing	-0.644356	10.4077	-6.94293	0.000915734	0.0313128	-0.123513
A_33_P3214586	9048	ARTN	artemin	-0.644508	12.5504	-5.20405	0.00336045	0.0498297	-1.56075
A_33_P3270228	NA			-0.645707	5.75937	-7.40514	0.000678195	0.0286092	0.203508
A_33_P3315320	124817	CNTD1	cyclin N-terminal domain containing 1	-0.645873	6.62659	-5.44751	0.00274938	0.045797	-1.3373
A_33_P3366391	NA			-0.645946	5.00456	-5.20859	0.00334768	0.0497351	-1.55651
A_33_P3273669	9378	NRXN1	neurexin 1	-0.64613	7.05697	-5.68313	0.0022784	0.0426222	-1.12848
A_33_P3217465	58526	MID1IP1	MID1 interacting protein 1	-0.646134	13.8265	-6.63298	0.00113077	0.0329302	-0.354594
A_33_P3263747	NA			-0.64765	9.26787	-6.22309	0.00151386	0.0364241	-0.675838
A_33_P3310293	11142	PKIG	protein kinase (cAMP-dependent, catalytic) inhibitor gamma	-0.648586	9.64209	-6.78421	0.00101917	0.0321437	-0.240621
A_33_P3273459	NA			-0.648873	8.21751	-7.20179	0.000772424	0.0293402	0.0621312
A_19_P00316844	414777	HCG18	HLA complex group 18 (non-protein coding)	-0.648937	9.21747	-7.20361	0.000771511	0.0293402	0.0634177
A_21_P0000372	692085	SNORD45C	small nucleolar RNA, C/D box 45C	-0.650141	5.57602	-6.07264	0.00169157	0.0379158	-0.798467
A_24_P136551	NA			-0.650847	8.50372	-7.53856	0.000623735	0.0276041	0.294212
A_32_P68050	4750	NEK1	NIMA-related kinase 1	-0.65103	7.77662	-7.01346	0.000873786	0.0309769	-0.0722899
A_33_P3234593	NA			-0.651551	5.28721	-5.79055	0.00209548	0.0412517	-1.03562
A_23_P88880	23090	ZNF423	zinc finger protein 423	-0.651687	8.36971	-7.15431	0.000796603	0.0295791	0.0285666
A_33_P3531828	51520	LARS	leucyl-tRNA synthetase	-0.652376	11.7768	-5.97599	0.0018187	0.0389284	-0.878646
A_24_P944827	10533	ATG7	autophagy related 7	-0.652397	8.50139	-8.63462	0.000327996	0.0237663	0.982843
A_23_P119916	7475	WNT6	wingless-type MMTV integration site family, member 6	-0.652691	14.2516	-7.6001	0.00060037	0.0275248	0.335511
A_33_P3494748	157378	TMEM65	transmembrane protein 65	-0.652759	12.8801	-6.80351	0.00100587	0.0320085	-0.226241
A_33_P3225111	57468	SLC12A5	solute carrier family 12 (potassium/chloride transporter), member 5	-0.652803	6.63213	-8.40248	0.000373484	0.024415	0.844907
A_23_P24623	26610	ELP4	elongator acetyltransferase complex subunit 4	-0.653273	11.2322	-7.26873	0.000739787	0.0292	0.109098
A_23_P305914	9671	WSCD2	WSC domain containing 2	-0.654043	9.50703	-5.70517	0.00223939	0.0422378	-1.10931
A_21_P0014004	401258	RAB44	RAB44, member RAS oncogene family	-0.655179	6.17862	-6.01484	0.00176629	0.0385483	-0.846285
A_23_P205900	4916	NTRK3	neurotrophic tyrosine kinase, receptor, type 3	-0.656324	8.617	-7.24364	0.000751825	0.0292	0.0915428
A_23_P32078	64078	SLC28A3	solute carrier family 28 (concentrative nucleoside transporter), member 3	-0.657896	6.47493	-5.51032	0.00261351	0.0449013	-1.28094
A_33_P3235690	57187	THOC2	THO complex 2	-0.658463	9.83149	-6.10561	0.00165061	0.0375125	-0.77137
A_23_P502747	9462	RASAL2	RAS protein activator like 2	-0.658727	6.89315	-6.95588	0.000907859	0.0313026	-0.114074
A_24_P935103	115	ADCY9	adenylate cyclase 9	-0.659359	8.93896	-8.86843	0.000288675	0.0228416	1.1178
A_24_P388703	439933	LOC439933	uncharacterized LOC439933	-0.65971	6.82483	-5.2818	0.00314949	0.0483732	-1.48853
A_33_P3252954	NA			-0.65984	6.97495	-8.1011	0.000444215	0.0253331	0.659702
A_24_P20873	8294	HIST1H4I	histone cluster 1, H4i	-0.660196	12.1571	-5.46887	0.00270226	0.0454994	-1.31808
A_19_P00322349	NA			-0.660239	4.32482	-5.3042	0.00309159	0.048021	-1.46786
A_23_P108376	63892	THADA	thyroid adenoma associated	-0.660793	9.0198	-5.82782	0.00203609	0.0406951	-1.00373
A_32_P153892	83860	TAF3	TAF3 RNA polymerase II, TATA box binding protein (TBP)-associated factor, 140kDa	-0.661046	11.0889	-7.01093	0.000875249	0.0309769	-0.0741175
A_24_P136866	6546	SLC8A1	solute carrier family 8 (sodium/calcium exchanger), member 1	-0.663021	8.80834	-6.5466	0.00120098	0.0335858	-0.420774
A_33_P3225477	731075	LOC731075	uncharacterized LOC731075	-0.663072	5.91517	-5.2986	0.00310597	0.0480696	-1.47303
A_21_P0013953	NA			-0.663951	4.3382	-5.30448	0.00309088	0.048021	-1.46761
A_33_P3362208	100129233	LOC100129233	uncharacterized LOC100129233	-0.664392	5.74234	-6.19948	0.00154024	0.036717	-0.694905
A_33_P3283525	NA			-0.666349	4.8456	-7.52947	0.000627279	0.0276041	0.288079
A_32_P5480	253782	CERS6	ceramide synthase 6	-0.666666	13.3944	-8.36754	0.000380961	0.024415	0.823797
A_24_P356130	5607	MAP2K5	mitogen-activated protein kinase kinase 5	-0.669521	7.97846	-8.9793	0.000272	0.0221867	1.18045
A_21_P0008759	79834	PEAK1	pseudopodium-enriched atypical kinase 1	-0.669612	5.641	-6.12736	0.00162423	0.037501	-0.753564
A_21_P0014135	NA			-0.670171	12.1943	-6.70139	0.00107859	0.0325251	-0.302745
A_33_P3232688	NA			-0.670349	6.26366	-6.74387	0.00104761	0.032238	-0.270789
A_23_P25396	9971	NR1H4	nuclear receptor subfamily 1, group H, member 4	-0.671147	4.01703	-5.92603	0.0018888	0.0393826	-0.920525
A_33_P3369311	56987	BBX	bobby sox homolog (Drosophila)	-0.671629	6.843	-6.35999	0.00137097	0.0352195	-0.566486
A_33_P3244872	9857	CEP350	centrosomal protein 350kDa	-0.672463	11.132	-6.69825	0.00108092	0.0325251	-0.305113
A_33_P3422289	NA			-0.672862	7.99361	-5.97601	0.00181868	0.0389284	-0.878631
A_23_P7976	3008	HIST1H1E	histone cluster 1, H1e	-0.672898	13.4863	-6.26828	0.00146483	0.0360136	-0.639505
A_24_P273413	27436	EML4	echinoderm microtubule associated protein like 4	-0.673238	12.2719	-5.26589	0.00319137	0.0485991	-1.50324
A_33_P3326105	54476	RNF216	ring finger protein 216	-0.673297	3.73453	-8.16356	0.000428334	0.0250808	0.698669
A_33_P3255209	4249	MGAT5	mannosyl (alpha-1,6-)-glycoprotein beta-1,6-N-acetyl-glucosaminyltransferase	-0.673397	12.9659	-7.67468	0.000573427	0.0270575	0.385118
A_23_P422212	148641	SLC35F3	solute carrier family 35, member F3	-0.674421	8.1504	-8.00879	0.000468983	0.0256061	0.601537
A_23_P112596	132	ADK	adenosine kinase	-0.674589	9.4893	-5.23532	0.00327369	0.0490463	-1.53161
A_23_P27822	55094	GPATCH1	G patch domain containing 1	-0.675085	8.61784	-6.88538	0.000951736	0.0314598	-0.165681
A_21_P0000502	26824	RNU11	RNA, U11 small nuclear	-0.67613	9.35064	-6.30224	0.00142922	0.0358527	-0.612359
A_23_P34942	7813	EVI5	ecotropic viral integration site 5	-0.676488	5.76165	-7.16243	0.000792404	0.0295791	0.0343238
A_23_P114466	90665	TBL1Y	transducin (beta)-like 1, Y-linked	-0.677225	9.35064	-5.78319	0.00210745	0.0413391	-1.04193
A_24_P342511	3925	STMN1	stathmin 1	-0.677702	5.021	-7.97722	0.000477828	0.0256061	0.581483
A_33_P3420496	677832	SNORA53	small nucleolar RNA, H/ACA box 53	-0.67837	6.58813	-7.89285	0.00050245	0.026023	0.527496
A_21_P0000495	692158	SNORA57	small nucleolar RNA, H/ACA box 57	-0.6788	12.8191	-7.69842	0.000565151	0.0268515	0.400812
A_23_P162782	55082	ARGLU1	arginine and glutamate rich 1	-0.67901	11.6377	-6.06517	0.00170102	0.0380402	-0.80463
A_23_P202269	288	ANK3	ankyrin 3, node of Ranvier (ankyrin G)	-0.679671	9.07165	-7.96513	0.000481268	0.0256135	0.573782
A_24_P101391	4904	YBX1	Y box binding protein 1	-0.679972	14.5644	-5.46164	0.00271811	0.0456135	-1.32458
A_24_P101561	NA			-0.680469	9.78433	-6.70845	0.00107337	0.0325224	-0.297423
A_33_P3358462	2736	GLI2	GLI family zinc finger 2	-0.68052	8.75497	-7.83513	0.000520163	0.0264043	0.49022
A_23_P214897	9590	AKAP12	A kinase (PRKA) anchor protein 12	-0.681346	10.2756	-6.11371	0.00164073	0.037501	-0.764735
A_23_P96976	51538	ZCCHC17	zinc finger, CCHC domain containing 17	-0.681689	12.1826	-7.18365	0.000781556	0.0295228	0.0493354
A_23_P70307	64094	SMOC2	SPARC related modular calcium binding 2	-0.68233	15.0979	-8.87047	0.000288358	0.0228416	1.11896
A_21_P0000394	692213	SNORD110	small nucleolar RNA, C/D box 110	-0.68316	9.17757	-6.7839	0.00101938	0.0321437	-0.240848
A_33_P3342295	30813	VSX1	visual system homeobox 1	-0.683367	14.955	-5.54364	0.00254461	0.0445097	-1.25124
A_21_P0001457	NA			-0.684596	11.6112	-6.08479	0.00167634	0.0378271	-0.788468
A_33_P3401317	641455	POTEM	POTE ankyrin domain family, member M	-0.68524	9.41905	-7.69419	0.000566617	0.0268747	0.398015
A_33_P3290687	64215	DNAJC1	DnaJ (Hsp40) homolog, subfamily C, member 1	-0.685405	9.84781	-9.68918	0.000188639	0.0198483	1.56225
A_21_P0010955	390003	GUCY2GP	guanylate cyclase 2G, pseudogene	-0.685881	5.77348	-5.35916	0.00295478	0.0469703	-1.41748
A_33_P3353873	NA			-0.68621	5.79504	-5.71804	0.00221697	0.0421389	-1.09815
A_19_P00322111	NA			-0.687349	7.76219	-7.08717	0.000832345	0.030368	-0.0192723
A_23_P162766	23348	DOCK9	dedicator of cytokinesis 9	-0.688868	10.1469	-6.78807	0.00101649	0.0321437	-0.237743
A_21_P0011573	NA			-0.689312	9.90977	-7.82085	0.000524659	0.0265312	0.480955
A_23_P147109	54863	TOR4A	torsin family 4, member A	-0.689356	8.0737	-6.48655	0.00125281	0.034137	-0.467246
A_23_P351	2035	EPB41	erythrocyte membrane protein band 4.1	-0.690604	4.81115	-5.85782	0.00198971	0.0401479	-0.978189
A_33_P3305243	NA			-0.691819	6.59097	-6.12846	0.00162291	0.037501	-0.75266
A_33_P3273143	NA			-0.692711	1.86163	-7.46334	0.000653772	0.0279742	0.243275
A_21_P0007910	10301	DLEU1	deleted in lymphocytic leukemia 1 (non-protein coding)	-0.693869	6.50309	-6.16327	0.00158176	0.0371838	-0.724283
A_23_P363174	8332	HIST1H2AL	histone cluster 1, H2al	-0.695017	9.72574	-6.85089	0.000974118	0.0316916	-0.191116
A_33_P3749627	57242	KIAA0509	uncharacterized LOC57242	-0.695768	2.10067	-8.85558	0.000290686	0.0228416	1.11048
A_21_P0000236	26784	SNORA64	small nucleolar RNA, H/ACA box 64	-0.697154	11.2147	-7.75379	0.000546396	0.0266594	0.437214
A_33_P3274134	441151	TMEM151B	transmembrane protein 151B	-0.698976	9.1565	-6.34131	0.0013895	0.0353647	-0.581283
A_21_P0014327	100505692	FTO-IT1	FTO intronic transcript 1 (non-protein coding)	-0.69921	6.68931	-6.6977	0.00108133	0.0325251	-0.305526
A_33_P3334908	207063	DHRSX	dehydrogenase/reductase (SDR family) X-linked	-0.700551	7.38758	-9.48931	0.000208585	0.0206914	1.45802
A_24_P194886	23301	EHBP1	EH domain binding protein 1	-0.700834	8.80849	-7.3052	0.000722696	0.028931	0.134505
A_33_P3254695	26768	RNU105A	RNA, U105A small nucleolar	-0.700869	11.417	-6.20973	0.00152872	0.0365168	-0.68662
A_23_P102117	80326	WNT10A	wingless-type MMTV integration site family, member 10A	-0.702517	11.2693	-7.96068	0.000482539	0.0256315	0.570949
A_33_P3687389	NA			-0.703008	5.11694	-6.98584	0.000889936	0.0310493	-0.0922906
A_33_P3334121	NA			-0.703055	7.74304	-5.95546	0.00184713	0.03905	-0.895819
A_23_P390116	221178	SPATA13	spermatogenesis associated 13	-0.703701	11.3619	-6.24087	0.00149434	0.0361661	-0.661512
A_33_P3329477	283345	RPL13P5	ribosomal protein L13 pseudogene 5	-0.703707	10.8567	-6.17198	0.00157165	0.037016	-0.717204
A_21_P0000218	26816	SNORD35A	small nucleolar RNA, C/D box 35A	-0.704009	8.43092	-8.61995	0.000330668	0.0238938	0.974242
A_33_P3576797	158863	LOC158863	uncharacterized LOC158863	-0.704552	8.12552	-8.07381	0.000451373	0.0254008	0.642576
A_21_P0013342	51622	CCZ1	CCZ1 vacuolar protein trafficking and biogenesis associated homolog (S. cerevisiae)	-0.704845	6.9981	-7.00234	0.000880244	0.0309769	-0.0803313
A_23_P108501	2043	EPHA4	EPH receptor A4	-0.70591	10.5395	-8.3789	0.000378511	0.024415	0.83067
A_33_P3219821	56776	FMN2	formin 2	-0.705937	5.37008	-8.31547	0.000392438	0.024415	0.792158
A_33_P3232478	781	CACNA2D1	calcium channel, voltage-dependent, alpha 2/delta subunit 1	-0.706931	7.47608	-8.20767	0.000417524	0.0247891	0.726002
A_23_P381203	23247	KIAA0556	KIAA0556	-0.707577	6.77757	-5.65917	0.00232172	0.0429354	-1.1494
A_32_P221799	8336	HIST1H2AM	histone cluster 1, H2am	-0.707712	11.5306	-6.23554	0.00150016	0.0362653	-0.665801
A_21_P0000264	619498	SNORD74	small nucleolar RNA, C/D box 74	-0.708082	7.38984	-6.07405	0.0016898	0.0379158	-0.797311
A_33_P3416563	51390	AIG1	androgen-induced 1	-0.70826	10.4789	-8.5254	0.000348527	0.0242925	0.918441
A_23_P120566	6238	RRBP1	ribosome binding protein 1	-0.708666	12.3639	-5.75999	0.00214571	0.0416728	-1.06189
A_23_P64980	6540	SLC6A13	solute carrier family 6 (neurotransmitter transporter), member 13	-0.709193	4.06991	-6.6835	0.00109196	0.0326865	-0.316259
A_23_P72068	2762	GMDS	GDP-mannose 4,6-dehydratase	-0.710275	9.36559	-8.41106	0.000371674	0.024415	0.850076
A_33_P3284453	387104	SOGA3	SOGA family member 3	-0.710852	8.70393	-8.43074	0.000367563	0.024415	0.861913
A_21_P0007229	NA			-0.711203	6.90407	-7.89988	0.000500342	0.026023	0.532018
A_33_P3313596	728642	CDK11A	cyclin-dependent kinase 11A	-0.711539	10.5322	-6.81364	0.000998984	0.0320085	-0.218712
A_21_P0000451	100033439	SNORD116-27	small nucleolar RNA, C/D box 116-27	-0.711947	7.17	-6.46583	0.00127132	0.0342284	-0.483379
A_33_P3375496	NA			-0.712069	8.0856	-8.05112	0.00045743	0.0255321	0.62829
A_23_P79978	57419	SLC24A3	solute carrier family 24 (sodium/potassium/calcium exchanger), member 3	-0.713413	12.8923	-9.18325	0.000244215	0.0217489	1.29351
A_23_P86550	8661	EIF3A	eukaryotic translation initiation factor 3, subunit A	-0.713637	16.0391	-6.69984	0.00107974	0.0325251	-0.303915
A_33_P3812038	340335	LOC340335	uncharacterized LOC340335	-0.71404	9.16958	-5.71673	0.00221925	0.0421473	-1.09928
A_23_P307310	176	ACAN	aggrecan	-0.714773	4.82816	-5.92049	0.00189677	0.0393826	-0.925189
A_33_P3229958	NA			-0.715515	8.41916	-6.02487	0.00175305	0.0385471	-0.837956
A_23_P134614	10466	COG5	component of oligomeric golgi complex 5	-0.715718	9.92278	-8.04492	0.0004591	0.0255321	0.624383
A_33_P3402725	55870	ASH1L	ash1 (absent, small, or homeotic)-like (Drosophila)	-0.717115	9.68394	-5.4136	0.00282618	0.0461979	-1.36796
A_33_P3252322	NA			-0.717185	9.95199	-5.97961	0.00181375	0.038883	-0.875626
A_33_P3381666	84448	ABLIM2	actin binding LIM protein family, member 2	-0.717427	9.91666	-5.33562	0.0030125	0.0475597	-1.43901
A_23_P25974	145567	TTC7B	tetratricopeptide repeat domain 7B	-0.717711	12.9022	-8.79775	0.000299941	0.0231392	1.07741
A_24_P694760	23085	ERC1	ELKS/RAB6-interacting/CAST family member 1	-0.718234	10.4923	-7.7129	0.000560173	0.0268005	0.410358
A_33_P3480395	NA			-0.719317	9.64204	-8.39137	0.000375843	0.024415	0.838201
A_33_P3348887	5090	PBX3	pre-B-cell leukemia homeobox 3	-0.719357	10.1563	-6.60455	0.00115333	0.0331326	-0.37629
A_33_P3393537	5724	PTAFR	platelet-activating factor receptor	-0.719406	11.5306	-5.76051	0.00214485	0.0416728	-1.06144
A_32_P36313	143187	VTI1A	vesicle transport through interaction with t-SNAREs 1A	-0.719478	9.24164	-8.40324	0.000373322	0.024415	0.845367
A_33_P3369530	9223	MAGI1	membrane associated guanylate kinase, WW and PDZ domain containing 1	-0.719507	6.82439	-5.49104	0.00265436	0.0451357	-1.29819
A_19_P00805272	85379	KIAA1671	KIAA1671	-0.72039	8.47906	-5.94958	0.00185537	0.0391638	-0.900745
A_32_P32413	26040	SETBP1	SET binding protein 1	-0.72164	9.61884	-5.35512	0.00296458	0.0470092	-1.42116
A_33_P3233005	54799	MBTD1	mbt domain containing 1	-0.721666	8.88056	-7.77347	0.000539908	0.0265716	0.450091
A_33_P3279353	566	AZU1	azurocidin 1	-0.721913	5.31425	-5.67505	0.0022929	0.0426804	-1.13553
A_23_P388855	23522	KAT6B	K(lysine) acetyltransferase 6B	-0.722045	7.58797	-6.95102	0.000910804	0.0313026	-0.117614
A_33_P3407424	11135	CDC42EP1	CDC42 effector protein (Rho GTPase binding) 1	-0.722282	7.62956	-5.71545	0.00222147	0.0421498	-1.10039
A_33_P3331376	2048	EPHB2	EPH receptor B2	-0.722781	9.10819	-5.46372	0.00271355	0.0455776	-1.32271
A_24_P306561	22980	TCF25	transcription factor 25 (basic helix-loop-helix)	-0.723309	13.462	-6.48978	0.00124996	0.034137	-0.46474
A_23_P12884	2869	GRK5	G protein-coupled receptor kinase 5	-0.724033	11.856	-9.46736	0.000210925	0.0206914	1.44642
A_19_P00319201	91050	CCDC149	coiled-coil domain containing 149	-0.724509	9.94807	-7.5667	0.000612921	0.0275584	0.313136
A_23_P30204	57824	HMHB1	histocompatibility (minor) HB-1	-0.725569	8.50159	-6.24553	0.00148927	0.0361661	-0.657764
A_23_P124252	57118	CAMK1D	calcium/calmodulin-dependent protein kinase ID	-0.726573	8.5793	-7.12346	0.000812796	0.0299209	0.00663925
A_33_P3344733	80224	NUBPL	nucleotide binding protein-like	-0.727451	11.4824	-5.98868	0.00180138	0.0387538	-0.868052
A_33_P3314794	79781	IQCA1	IQ motif containing with AAA domain 1	-0.727523	8.59847	-7.36383	0.000696186	0.0287408	0.175096
A_24_P309645	53373	TPCN1	two pore segment channel 1	-0.728227	6.67639	-9.13172	0.000250903	0.0218058	1.26521
A_33_P3395403	100996724	LOC100996724	phosphodiesterase 4D interacting protein-like	-0.729315	8.44407	-5.70553	0.00223875	0.0422378	-1.109
A_33_P3392330	NA			-0.729993	5.23377	-7.32983	0.000711416	0.0288155	0.151596
A_23_P74309	9722	NOS1AP	nitric oxide synthase 1 (neuronal) adaptor protein	-0.730071	6.86191	-5.63514	0.00236613	0.0431501	-1.17044
A_23_P11005	11173	ADAMTS7	ADAM metallopeptidase with thrombospondin type 1 motif, 7	-0.732046	16.886	-8.64886	0.000325427	0.0237587	0.991173
A_24_P138022	23196	FAM120A	family with sequence similarity 120A	-0.732276	11.6879	-7.74635	0.000548874	0.0266594	0.432336
A_24_P636974	NA			-0.732968	5.48273	-5.85932	0.00198742	0.0401479	-0.976916
A_24_P361816	NA			-0.73318	7.4177	-8.11843	0.000439741	0.0253331	0.670543
A_33_P3270084	NA			-0.734828	7.60535	-7.21731	0.000764706	0.0292484	0.0730603
A_23_P376488	7124	TNF	tumor necrosis factor	-0.734897	9.2553	-8.18952	0.000421933	0.0248118	0.714772
A_21_P0010749	100288069	LOC100288069	uncharacterized LOC100288069	-0.735383	7.08145	-5.7694	0.00213009	0.0415245	-1.05379
A_23_P82379	781	CACNA2D1	calcium channel, voltage-dependent, alpha 2/delta subunit 1	-0.735567	8.5449	-5.72002	0.00221355	0.0421389	-1.09643
A_21_P0014635	NA			-0.735963	4.97614	-6.43764	0.001297	0.0343924	-0.505388
A_21_P0000472	100124516	SNORD58C	small nucleolar RNA, C/D box 58C	-0.736586	8.04321	-7.90871	0.000497709	0.0259356	0.537691
A_33_P3260733	2690	GHR	growth hormone receptor	-0.737788	5.15451	-5.84903	0.00200318	0.0403308	-0.985667
A_33_P3355407	26768	RNU105A	RNA, U105A small nucleolar	-0.739395	11.2827	-7.5219	0.000630245	0.0276041	0.282973
A_21_P0000298	319103	SNORD8	small nucleolar RNA, C/D box 8	-0.739692	8.31967	-6.71136	0.00107122	0.0325059	-0.295227
A_23_P56787	129684	CNTNAP5	contactin associated protein-like 5	-0.739788	4.18318	-7.37758	0.000690136	0.0287408	0.184569
A_23_P384499	57521	RPTOR	regulatory associated protein of MTOR, complex 1	-0.739874	11.6029	-8.26115	0.000404848	0.0247865	0.758935
A_24_P360078	987	LRBA	LPS-responsive vesicle trafficking, beach and anchor containing	-0.740766	10.5611	-6.63514	0.00112908	0.0329302	-0.352951
A_23_P146908	9482	STX8	syntaxin 8	-0.740774	10.7865	-5.22277	0.0033082	0.0494018	-1.54329
A_23_P35617	51196	PLCE1	phospholipase C, epsilon 1	-0.742254	11.3785	-7.83582	0.000519947	0.0264043	0.490667
A_33_P3219711	NA			-0.742833	6.89028	-7.51443	0.00063319	0.0276619	0.277925
A_24_P914513	594	BCKDHB	branched chain keto acid dehydrogenase E1, beta polypeptide	-0.743967	6.56622	-5.39585	0.00286738	0.0463786	-1.38406
A_23_P43557	57706	DENND1A	DENN/MADD domain containing 1A	-0.744708	8.84416	-7.98718	0.000475017	0.0256061	0.587817
A_33_P3303372	56288	PARD3	par-3 family cell polarity regulator	-0.745374	12.3888	-9.52094	0.000205268	0.0206389	1.47468
A_33_P3381762	NA			-0.745857	9.47185	-5.7247	0.00220547	0.0421389	-1.09237
A_33_P3388588	400558	LOC400558	uncharacterized LOC400558	-0.746101	13.847	-5.58194	0.00246804	0.0440042	-1.21729
A_33_P3535972	56853	CELF4	CUGBP, Elav-like family member 4	-0.746232	11.8888	-5.61783	0.00239874	0.0434456	-1.18564
A_23_P48358	5095	PCCA	propionyl CoA carboxylase, alpha polypeptide	-0.746415	10.9002	-6.47414	0.00126386	0.0341913	-0.476906
A_33_P3503937	284581	LOC284581	uncharacterized LOC284581	-0.747009	9.22136	-10.2544	0.000143383	0.0183143	1.84413
A_21_P0005541	1804	DPP6	dipeptidyl-peptidase 6	-0.747461	8.56627	-6.48642	0.00125293	0.034137	-0.467347
A_23_P108404	116987	AGAP1	ArfGAP with GTPase domain, ankyrin repeat and PH domain 1	-0.747711	10.3812	-5.36618	0.00293782	0.046906	-1.41107
A_23_P77201	84529	C15orf41	chromosome 15 open reading frame 41	-0.747885	7.62573	-6.88529	0.000951796	0.0314598	-0.165749
A_33_P3231820	431705	ASTL	astacin-like metallo-endopeptidase (M12 family)	-0.74843	4.45015	-6.37032	0.00136085	0.0351089	-0.558319
A_33_P3454968	645553	LOC645553	uncharacterized LOC645553	-0.748561	13.0579	-9.06116	0.000260419	0.0219808	1.22616
A_24_P326708	9024	BRSK2	BR serine/threonine kinase 2	-0.748803	8.97297	-6.93813	0.000918678	0.0313128	-0.127022
A_24_P117029	3949	LDLR	low density lipoprotein receptor	-0.749751	12.5445	-7.07642	0.000838238	0.030368	-0.0269661
A_23_P207967	9811	CTIF	CBP80/20-dependent translation initiation factor	-0.753125	11.0506	-9.55184	0.000202087	0.0204786	1.4909
A_23_P145711	79783	SUGCT	succinyl-CoA:glutarate-CoA transferase	-0.754199	4.58421	-5.24601	0.0032446	0.0490117	-1.52167
A_33_P3399765	NA			-0.754391	8.08475	-7.65725	0.000579591	0.0271239	0.373572
A_32_P161166	6134	RPL10	ribosomal protein L10	-0.754449	10.0946	-5.34601	0.00298685	0.0472493	-1.42949
A_33_P3313595	984	CDK11B	cyclin-dependent kinase 11B	-0.755198	12.7703	-8.76144	0.00030593	0.0231445	1.05653
A_33_P3419098	5339	PLEC	plectin	-0.756202	4.8406	-9.81717	0.000177055	0.019634	1.62772
A_33_P3226237	10152	ABI2	abl-interactor 2	-0.757505	11.0447	-6.50522	0.00123642	0.0340679	-0.452756
A_21_P0008380	NA			-0.757965	5.21283	-5.32534	0.0030381	0.0477309	-1.44843
A_33_P3259817	23348	DOCK9	dedicator of cytokinesis 9	-0.759929	7.52552	-7.24551	0.000750921	0.0292	0.0928517
A_32_P104746	57732	ZFYVE28	zinc finger, FYVE domain containing 28	-0.759936	6.58271	-7.65674	0.000579774	0.0271239	0.373232
A_21_P0000463	100113382	SNORD105B	small nucleolar RNA, C/D box 105B	-0.760216	10.0924	-5.50963	0.00261496	0.0449013	-1.28156
A_23_P121356	56987	BBX	bobby sox homolog (Drosophila)	-0.760824	7.48102	-5.5468	0.0025382	0.0444608	-1.24844
A_33_P3355717	NA			-0.761049	11.6417	-5.63086	0.00237414	0.0431964	-1.17419
A_33_P3381292	NA			-0.761395	10.4836	-8.29996	0.000395934	0.024489	0.782698
A_33_P3273684	9378	NRXN1	neurexin 1	-0.762158	11.9493	-9.10187	0.000254877	0.0218847	1.24873
A_21_P0000358	677839	SNORA71C	small nucleolar RNA, H/ACA box 71C	-0.762801	8.31157	-5.94608	0.00186029	0.0392075	-0.90368
A_23_P357374	113091	PTH2	parathyroid hormone 2	-0.763777	6.89637	-6.55256	0.00119597	0.0335483	-0.416184
A_33_P3243600	NA			-0.763809	6.96046	-7.9302	0.000491368	0.0259001	0.551471
A_19_P00322228	NA			-0.764682	9.00192	-7.55702	0.000616616	0.0275584	0.306634
A_33_P3220277	NA			-0.764768	10.765	-6.11874	0.00163463	0.037501	-0.760614
A_33_P3381751	7074	TIAM1	T-cell lymphoma invasion and metastasis 1	-0.766455	9.79825	-5.60341	0.0024263	0.043735	-1.19833
A_32_P208120	57118	CAMK1D	calcium/calmodulin-dependent protein kinase ID	-0.766641	11.5713	-8.04408	0.000459326	0.0255321	0.623854
A_23_P48455	81693	AMN	amnion associated transmembrane protein	-0.768065	9.80731	-7.94349	0.000487496	0.0257454	0.55997
A_21_P0007151	NA			-0.768113	9.70876	-7.6303	0.000589283	0.0272601	0.355657
A_33_P3288110	8502	PKP4	plakophilin 4	-0.768577	9.86205	-9.42522	0.000215505	0.0206914	1.42407
A_21_P0000278	652966	SNORD10	small nucleolar RNA, C/D box 10	-0.768802	10.9009	-8.36105	0.000382369	0.024415	0.819866
A_21_P0000378	692107	SNORD66	small nucleolar RNA, C/D box 66	-0.770587	5.47553	-7.3071	0.000721816	0.028931	0.135829
A_21_P0006585	401577	CD99P1	CD99 molecule pseudogene 1	-0.772249	6.00856	-6.9918	0.000886423	0.0310493	-0.0879698
A_21_P0006090	NA			-0.772938	6.24707	-6.70741	0.00107413	0.0325224	-0.298205
A_23_P83599	5575	PRKAR1B	protein kinase, cAMP-dependent, regulatory, type I, beta	-0.773713	7.37329	-9.19814	0.000242322	0.0216764	1.30165
A_23_P4551	26040	SETBP1	SET binding protein 1	-0.774059	10.7192	-7.243	0.000752134	0.0292	0.0910971
A_33_P3423845	NA			-0.77434	9.81521	-7.01125	0.000875063	0.0309769	-0.073885
A_23_P59045	3012	HIST1H2AE	histone cluster 1, H2ae	-0.77449	11.65	-8.9378	0.000278104	0.0222662	1.1571
A_33_P3335030	375248	ANKRD36	ankyrin repeat domain 36	-0.774862	9.53061	-8.34459	0.000385968	0.024415	0.809881
A_21_P0000444	100033416	SNORD116-4	small nucleolar RNA, C/D box 116-4	-0.77511	7.27545	-7.96888	0.000480196	0.0256061	0.576176
A_19_P00808452	22941	SHANK2	SH3 and multiple ankyrin repeat domains 2	-0.776014	6.95633	-8.3274	0.000389772	0.024415	0.799427
A_33_P3302295	2303	FOXC2	forkhead box C2 (MFH-1, mesenchyme forkhead 1)	-0.776084	8.31046	-6.13458	0.00161559	0.037501	-0.747666
A_24_P222997	84083	ZRANB3	zinc finger, RAN-binding domain containing 3	-0.776549	7.11896	-8.70031	0.000316339	0.0236711	1.02116
A_23_P113111	367	AR	androgen receptor	-0.777337	11.0277	-7.88017	0.00050628	0.0260853	0.519329
A_33_P3884230	4784	NFIX	nuclear factor I/X (CCAAT-binding transcription factor)	-0.777489	6.86828	-5.39475	0.00286996	0.0463786	-1.38506
A_23_P362893	7003	TEAD1	TEA domain family member 1 (SV40 transcriptional enhancer factor)	-0.777492	13.2254	-9.11163	0.000253571	0.0218847	1.25412
A_33_P3422085	494119	SPANXN2	SPANX family, member N2	-0.778437	3.88009	-5.51345	0.00260694	0.0448947	-1.27815
A_21_P0000277	26812	SNORD37	small nucleolar RNA, C/D box 37	-0.77879	6.78745	-6.8851	0.000951918	0.0314598	-0.16589
A_24_P323815	23077	MYCBP2	MYC binding protein 2, E3 ubiquitin protein ligase	-0.778834	11.5501	-10.2723	0.000142177	0.0182634	1.85274
A_21_P0000359	677840	SNORA71D	small nucleolar RNA, H/ACA box 71D	-0.779307	8.62868	-7.44475	0.00066146	0.0282065	0.230604
A_24_P255218	4644	MYO5A	myosin VA (heavy chain 12, myoxin)	-0.779724	6.28851	-5.38217	0.00289961	0.0466409	-1.3965
A_33_P3789894	654321	SNORA75	small nucleolar RNA, H/ACA box 75	-0.779864	7.41856	-7.87345	0.000508322	0.0261414	0.515001
A_21_P0008811	NA			-0.780737	4.04276	-5.63799	0.00236082	0.0431501	-1.16794
A_32_P167471	79789	CLMN	calmin (calponin-like, transmembrane)	-0.782895	8.96101	-10.6272	0.000120556	0.017968	2.02022
A_24_P291973	989	SEPT7	septin 7	-0.782949	11.6197	-5.83074	0.00203153	0.0406335	-1.00125
A_21_P0000331	677825	SNORA44	small nucleolar RNA, H/ACA box 44	-0.783198	6.16534	-7.18896	0.000778868	0.0295025	0.053086
A_23_P81392	23286	WWC1	WW and C2 domain containing 1	-0.783996	8.45038	-5.87056	0.0019704	0.0399652	-0.96738
A_33_P3454679	NA			-0.785652	9.82079	-5.63114	0.00237362	0.0431964	-1.17395
A_33_P3231677	NA			-0.786434	8.03481	-10.7561	0.00011369	0.0179434	2.07937
A_23_P436281	554313	HIST2H4B	histone cluster 2, H4b	-0.786598	12.7377	-6.74984	0.00104334	0.032238	-0.266314
A_21_P0000893	100506686	IQCH-AS1	IQCH antisense RNA 1	-0.786888	6.07321	-6.16148	0.00158384	0.0371838	-0.725736
A_23_P170518	54808	DYM	dymeclin	-0.787095	12.0368	-8.44812	0.000363977	0.024415	0.872344
A_33_P3385461	79184	BRCC3	BRCA1/BRCA2-containing complex, subunit 3	-0.787984	9.38192	-10.5812	0.000123129	0.017968	1.99886
A_21_P0010239	NA			-0.789218	5.37555	-6.30837	0.0014229	0.0358165	-0.607471
A_23_P143247	128553	TSHZ2	teashirt zinc finger homeobox 2	-0.789669	9.31748	-9.96177	0.00016497	0.0195703	1.70051
A_33_P3229335	128312	HIST3H2BB	histone cluster 3, H2bb	-0.790658	8.23002	-10.4908	0.000128368	0.017968	1.95666
A_33_P3237413	NA			-0.790725	10.8084	-6.58447	0.00116958	0.0331515	-0.391658
A_33_P3310929	8038	ADAM12	ADAM metallopeptidase domain 12	-0.791023	5.10523	-5.55271	0.00252623	0.0443634	-1.24318
A_33_P3415913	126298	IRGQ	immunity-related GTPase family, Q	-0.791237	6.41578	-10.2953	0.000140642	0.0182634	1.86381
A_23_P326142	27099	SND1-IT1	SND1 intronic transcript 1 (non-protein coding)	-0.79289	7.28197	-6.58577	0.00116852	0.0331515	-0.390668
A_33_P3355266	64129	TINAGL1	tubulointerstitial nephritis antigen-like 1	-0.793065	12.9325	-7.97375	0.000478813	0.0256061	0.579273
A_33_P3366048	140688	NOL4L	nucleolar protein 4-like	-0.793953	5.61032	-10.0322	0.000159442	0.0195703	1.73551
A_23_P153945	79712	GTDC1	glycosyltransferase-like domain containing 1	-0.794725	7.57172	-5.21009	0.00334349	0.0497351	-1.55511
A_24_P127075	65084	TMEM135	transmembrane protein 135	-0.79479	3.46754	-6.84007	0.000981263	0.0316916	-0.199115
A_24_P246107	284827	KRTAP13-4	keratin associated protein 13-4	-0.794842	4.22335	-5.40085	0.0028557	0.0463273	-1.37952
A_24_P150486	9517	SPTLC2	serine palmitoyltransferase, long chain base subunit 2	-0.796487	8.91708	-6.46028	0.00127632	0.0343032	-0.487701
A_23_P371266	26052	DNM3	dynamin 3	-0.798295	6.67594	-7.0353	0.000861258	0.0307967	-0.056526
A_33_P3420704	NA			-0.799012	5.9264	-6.22127	0.00151588	0.0364241	-0.677304
A_33_P3396344	728613	LOC728613	programmed cell death 6 pseudogene	-0.801057	3.9226	-8.39852	0.000374322	0.024415	0.84252
A_21_P0003947	101929081	CTD-2194D22.4	uncharacterized LOC101929081	-0.80127	5.06182	-7.49078	0.000642621	0.0277479	0.261914
A_21_P0013417	NA			-0.801731	6.75212	-6.09592	0.00166252	0.0376702	-0.77932
A_21_P0011282	NA			-0.802516	7.50281	-8.13001	0.000436779	0.0252708	0.677778
A_33_P3352782	79613	TANGO6	transport and golgi organization 6 homolog (Drosophila)	-0.802661	7.81342	-8.46191	0.000361162	0.024415	0.880599
A_33_P3416231	3205	HOXA9	homeobox A9	-0.803202	8.79852	-5.71787	0.00221727	0.0421389	-1.09829
A_33_P3395713	54014	BRWD1	bromodomain and WD repeat domain containing 1	-0.803431	9.74094	-8.54242	0.000345229	0.0241239	0.928536
A_33_P3618434	NA			-0.803867	4.47469	-9.56777	0.00020047	0.0204658	1.49924
A_23_P136347	2059	EPS8	epidermal growth factor receptor pathway substrate 8	-0.804405	8.62153	-9.46072	0.000211639	0.0206914	1.44291
A_33_P3389852	54828	BCAS3	breast carcinoma amplified sequence 3	-0.804415	5.98411	-9.76311	0.000181842	0.0197335	1.60019
A_33_P3369914	NA			-0.8049	7.64226	-7.57844	0.000608472	0.0275584	0.321016
A_33_P3260209	NA			-0.806523	9.22918	-6.84499	0.000978006	0.0316916	-0.195476
A_21_P0014940	NA			-0.807989	7.85971	-7.56607	0.00061316	0.0275584	0.312715
A_33_P3344492	677774	SCARNA1	small Cajal body-specific RNA 1	-0.80947	5.64193	-5.80386	0.00207405	0.0410061	-1.02421
A_24_P252364	4897	NRCAM	neuronal cell adhesion molecule	-0.810126	9.48687	-6.97961	0.000893627	0.0310643	-0.0968109
A_33_P3408280	NA			-0.811003	4.01678	-6.66607	0.00110517	0.0326978	-0.329454
A_33_P3251492	100133669	LOC100133669	uncharacterized LOC100133669	-0.811905	5.40865	-5.5726	0.00248647	0.0441108	-1.22556
A_24_P229234	23026	MYO16	myosin XVI	-0.812499	8.51163	-6.87911	0.000955759	0.0314598	-0.170295
A_23_P252193	3680	ITGA9	integrin, alpha 9	-0.813321	6.89202	-9.30006	0.000229823	0.021038	1.35701
A_33_P3228868	NA			-0.813749	4.38236	-6.65525	0.00111346	0.0327736	-0.337658
A_33_P3390236	338963	LOC338963	epididymal protein pseudogene	-0.81393	3.20781	-6.68553	0.00109043	0.0326865	-0.314719
A_23_P6963	7324	UBE2E1	ubiquitin-conjugating enzyme E2E 1	-0.814148	8.56975	-8.23602	0.000410747	0.0247865	0.743488
A_24_P143686	23514	SPIDR	scaffolding protein involved in DNA repair	-0.814646	9.65684	-6.99645	0.00088369	0.0310331	-0.0845975
A_32_P194246	23274	CLEC16A	C-type lectin domain family 16, member A	-0.815329	10.1547	-8.86982	0.000288459	0.0228416	1.11859
A_33_P3423979	23022	PALLD	palladin, cytoskeletal associated protein	-0.816021	12.6818	-6.71713	0.00106699	0.0324491	-0.290882
A_33_P3219745	NA			-0.817075	5.73077	-6.58952	0.00116547	0.0331326	-0.387791
A_32_P232192	129563	DIS3L2	DIS3 like 3'-5' exoribonuclease 2	-0.817079	8.0011	-5.56442	0.00250273	0.0443437	-1.2328
A_33_P3292495	100127974	LOC100127974	uncharacterized LOC100127974	-0.817223	5.22605	-8.00029	0.000471346	0.0256061	0.596144
A_23_P115331	27245	AHDC1	AT hook, DNA binding motif, containing 1	-0.817663	10.7501	-9.71708	0.000186039	0.0198223	1.57661
A_24_P360722	22982	DIP2C	DIP2 disco-interacting protein 2 homolog C (Drosophila)	-0.818129	9.36369	-9.97269	0.000164098	0.0195703	1.70595
A_33_P3229122	8343	HIST1H2BF	histone cluster 1, H2bf	-0.8188	9.99248	-7.55651	0.000616809	0.0275584	0.306295
A_24_P221960	23471	TRAM1	translocation associated membrane protein 1	-0.821911	5.87077	-5.76807	0.00213229	0.0415245	-1.05493
A_33_P3367438	9369	NRXN3	neurexin 3	-0.823179	7.32606	-9.66403	0.00019102	0.0198752	1.54928
A_23_P103511	400793	C1orf226	chromosome 1 open reading frame 226	-0.824305	9.98383	-6.93684	0.000919471	0.0313128	-0.127966
A_21_P0010488	NA			-0.824607	3.69284	-5.48635	0.0026644	0.0451945	-1.30239
A_33_P3267160	NA			-0.829915	6.68527	-8.025	0.000464517	0.0256061	0.611802
A_23_P61426	4482	MSRA	methionine sulfoxide reductase A	-0.830852	6.76639	-6.44821	0.0012873	0.0343122	-0.497127
A_32_P191786	170961	ANKRD24	ankyrin repeat domain 24	-0.832424	6.14973	-5.89628	0.00193206	0.0396253	-0.94561
A_33_P3337134	84448	ABLIM2	actin binding LIM protein family, member 2	-0.835285	6.86698	-7.26421	0.000741938	0.0292	0.105941
A_21_P0000323	677817	SNORA36A	small nucleolar RNA, H/ACA box 36A	-0.836384	6.55853	-9.82103	0.000176719	0.019634	1.62968
A_23_P150583	7356	SCGB1A1	secretoglobin, family 1A, member 1 (uteroglobin)	-0.836541	7.76787	-8.21639	0.000415426	0.0247891	0.731385
A_33_P3265479	NA			-0.836684	5.93907	-6.0518	0.00171807	0.0382232	-0.815662
A_33_P3409099	6310	ATXN1	ataxin 1	-0.836825	7.97482	-6.79048	0.00101482	0.0321437	-0.235941
A_33_P3288605	NA			-0.837318	3.72605	-7.64242	0.000584902	0.0272237	0.36372
A_33_P3259443	441728	LOC441728	golgin-like	-0.837498	5.27042	-6.2906	0.00144132	0.0358527	-0.621651
A_33_P3404989	8357	HIST1H3H	histone cluster 1, H3h	-0.837707	8.75185	-8.08463	0.000448518	0.0254008	0.649375
A_21_P0001267	NA			-0.837901	4.42605	-7.23473	0.000756157	0.0292	0.085293
A_33_P3374443	3897	L1CAM	L1 cell adhesion molecule	-0.838436	4.14837	-7.55038	0.000619166	0.0275584	0.302168
A_33_P3210379	92304	SCGB3A1	secretoglobin, family 3A, member 1	-0.840122	13.4087	-5.79692	0.00208519	0.0411376	-1.03016
A_21_P0012078	541471	MIR4435-1HG	MIR4435-1 host gene (non-protein coding)	-0.841582	9.41223	-7.75499	0.000545998	0.0266594	0.438001
A_33_P3304748	NA			-0.841779	8.15995	-8.26039	0.000405024	0.0247865	0.758471
A_21_P0006039	NA			-0.841808	3.82429	-5.56166	0.00250825	0.0443437	-1.23524
A_23_P67952	10408	MYCNOS	MYCN opposite strand	-0.842499	8.21013	-6.44726	0.00128816	0.0343122	-0.497866
A_23_P332509	51594	NBAS	neuroblastoma amplified sequence	-0.843525	10.1378	-10.9847	0.000102623	0.0175137	2.1822
A_23_P122001	4437	MSH3	mutS homolog 3	-0.844403	9.97267	-8.64741	0.000325688	0.0237587	0.990323
A_24_P213370	100506990	LOC100506990	uncharacterized LOC100506990	-0.845095	4.30391	-5.81347	0.00205872	0.0409249	-1.01599
A_19_P00319745	731220	RFX8	RFX family member 8, lacking RFX DNA binding domain	-0.846196	3.94507	-6.14451	0.00160378	0.0373601	-0.739564
A_21_P0014704	NA			-0.846328	6.57417	-6.75671	0.00103846	0.0322238	-0.261167
A_33_P3251901	323	APBB2	amyloid beta (A4) precursor protein-binding, family B, member 2	-0.846488	8.64232	-10.0014	0.000161828	0.0195703	1.72026
A_23_P45059	1793	DOCK1	dedicator of cytokinesis 1	-0.848916	9.8115	-5.54021	0.0025516	0.0445468	-1.25429
A_33_P3289218	22848	AAK1	AP2 associated kinase 1	-0.85118	7.78824	-8.07831	0.000450185	0.0254008	0.645401
A_21_P0000294	26776	SNORA71B	small nucleolar RNA, H/ACA box 71B	-0.852129	8.16399	-9.967	0.000164552	0.0195703	1.70312
A_33_P3365732	85456	TNKS1BP1	tankyrase 1 binding protein 1, 182kDa	-0.852938	6.31357	-6.74205	0.00104892	0.032238	-0.272156
A_23_P255672	84448	ABLIM2	actin binding LIM protein family, member 2	-0.855016	8.38592	-8.77124	0.0003043	0.0231445	1.06217
A_24_P71973	3791	KDR	kinase insert domain receptor (a type III receptor tyrosine kinase)	-0.855156	10.8589	-8.33387	0.000388336	0.024415	0.803363
A_33_P3495962	26777	SNORA71A	small nucleolar RNA, H/ACA box 71A	-0.856032	9.63094	-5.40208	0.00285283	0.0463273	-1.3784
A_23_P359540	8361	HIST1H4F	histone cluster 1, H4f	-0.859225	11.4429	-7.00631	0.000877929	0.0309769	-0.0774549
A_33_P3243683	1729	DIAPH1	diaphanous-related formin 1	-0.859663	8.33035	-6.98415	0.000890934	0.0310493	-0.0935137
A_33_P3273584	677766	SCARNA2	small Cajal body-specific RNA 2	-0.860311	5.88994	-7.34256	0.000705667	0.0287408	0.160408
A_21_P0000324	677817	SNORA36A	small nucleolar RNA, H/ACA box 36A	-0.860882	6.51401	-9.97925	0.000163577	0.0195703	1.70923
A_24_P289139	30011	SH3KBP1	SH3-domain kinase binding protein 1	-0.860998	9.45251	-9.41855	0.000216242	0.0206914	1.42052
A_33_P3210218	2589	GALNT1	polypeptide N-acetylgalactosaminyltransferase 1	-0.863312	11.6157	-5.6479	0.00234243	0.0430781	-1.15926
A_23_P53162	6786	STIM1	stromal interaction molecule 1	-0.863908	10.3007	-7.72817	0.000554982	0.0266916	0.420402
A_21_P0011390	441733	PRKXP1	protein kinase, X-linked, pseudogene 1	-0.864281	11.0013	-5.72038	0.00221293	0.0421389	-1.09612
A_24_P298174	10951	CBX1	chromobox homolog 1	-0.86569	11.9761	-7.71658	0.000558918	0.0267871	0.412779
A_33_P3338724	94059	LENG9	leukocyte receptor cluster (LRC) member 9	-0.867571	7.4802	-7.16157	0.00079285	0.0295791	0.0337104
A_33_P3259203	348013	TMEM255B	transmembrane protein 255B	-0.872705	4.22086	-5.274	0.00316994	0.0484989	-1.49573
A_24_P287974	NA			-0.873779	9.02327	-6.01915	0.0017606	0.0385483	-0.84271
A_23_P360209	NA			-0.873861	15.4368	-6.55737	0.00119195	0.0335038	-0.412477
A_33_P3363425	257019	FRMD3	FERM domain containing 3	-0.875064	7.97282	-10.6876	0.000117279	0.017968	2.04804
A_21_P0000262	619499	SNORA27	small nucleolar RNA, H/ACA box 27	-0.87514	11.9407	-5.30791	0.00308213	0.048021	-1.46445
A_21_P0014606	NA			-0.875239	7.21371	-6.57281	0.00117915	0.0333232	-0.400611
A_32_P38623	55607	PPP1R9A	protein phosphatase 1, regulatory subunit 9A	-0.875316	10.1393	-9.16498	0.000246562	0.0217489	1.28349
A_21_P0009382	101060544	HP08942	uncharacterized LOC101060544	-0.875445	10.7827	-6.59044	0.00116473	0.0331326	-0.38709
A_33_P3375710	23261	CAMTA1	calmodulin binding transcription activator 1	-0.877079	5.69749	-9.37372	0.000221264	0.0208094	1.3966
A_33_P3312504	23550	PSD4	pleckstrin and Sec7 domain containing 4	-0.877434	10.3253	-5.72887	0.00219832	0.0421389	-1.08877
A_23_P17503	55614	KIF16B	kinesin family member 16B	-0.87767	8.61294	-5.97486	0.00182025	0.0389313	-0.879592
A_33_P3316505	6080	SNORA73A	small nucleolar RNA, H/ACA box 73A	-0.878037	11.012	-7.26517	0.000741483	0.0292	0.106608
A_33_P3818959	148398	SAMD11	sterile alpha motif domain containing 11	-0.879181	13.8133	-7.07658	0.000838151	0.030368	-0.0268531
A_33_P3298785	1523	CUX1	cut-like homeobox 1	-0.879397	8.87826	-7.02631	0.000866388	0.0309399	-0.0630082
A_33_P3232493	NA			-0.879973	7.21619	-6.84705	0.000976643	0.0316916	-0.193949
A_23_P119448	22870	PPP6R1	protein phosphatase 6, regulatory subunit 1	-0.883276	7.90188	-6.00576	0.00177838	0.0385905	-0.85383
A_21_P0011938	57730	ANKRD36B	ankyrin repeat domain 36B	-0.883749	10.9921	-8.66282	0.00032293	0.0237587	0.999328
A_33_P3399051	80115	BAIAP2L2	BAI1-associated protein 2-like 2	-0.884716	8.83437	-7.19281	0.000776929	0.0294696	0.0558003
A_23_P371410	5567	PRKACB	protein kinase, cAMP-dependent, catalytic, beta	-0.885472	4.35575	-6.02372	0.00175456	0.0385471	-0.838912
A_33_P3379526	NA			-0.885624	5.58749	-10.6596	0.000118786	0.017968	2.03516
A_21_P0000313	677803	SNORA15	small nucleolar RNA, H/ACA box 15	-0.886474	7.87988	-5.47326	0.00269269	0.0454776	-1.31413
A_21_P0008594	NA			-0.889599	5.7305	-5.39242	0.00287541	0.0463951	-1.38717
A_33_P3401394	NA			-0.8901	4.52633	-10.9557	0.000103952	0.0175137	2.16932
A_33_P3361147	NA			-0.893838	5.35005	-6.41601	0.00131712	0.0347797	-0.522345
A_21_P0012454	5781	PTPN11	protein tyrosine phosphatase, non-receptor type 11	-0.893854	11.2217	-7.15497	0.000796262	0.0295791	0.0290331
A_23_P418785	9515	STXBP5L	syntaxin binding protein 5-like	-0.894623	11.0562	-7.44817	0.000660036	0.0281896	0.232939
A_23_P204304	5800	PTPRO	protein tyrosine phosphatase, receptor type, O	-0.895389	7.42824	-5.40143	0.00285435	0.0463273	-1.37899
A_24_P350759	6506	SLC1A2	solute carrier family 1 (glial high affinity glutamate transporter), member 2	-0.896722	6.04308	-5.93401	0.0018774	0.0393355	-0.913816
A_33_P3503537	285178	LOC285178	uncharacterized LOC285178	-0.897164	9.73867	-7.88805	0.000503895	0.026023	0.524408
A_33_P3324454	1200	TPP1	tripeptidyl peptidase I	-0.898021	12.4533	-6.14248	0.00160618	0.0373802	-0.741214
A_23_P10980	23284	LPHN3	latrophilin 3	-0.898414	2.24812	-9.21674	0.000239982	0.0216079	1.3118
A_23_P58588	6586	SLIT3	slit homolog 3 (Drosophila)	-0.898723	12.5459	-11.9862	6.69943e-05	0.0139379	2.60337
A_23_P167841	56479	KCNQ5	potassium voltage-gated channel, KQT-like subfamily, member 5	-0.90193	5.77606	-6.37457	0.00135671	0.0351089	-0.554961
A_23_P258251	10495	ENOX2	ecto-NOX disulfide-thiol exchanger 2	-0.902111	8.36353	-8.95065	0.000276196	0.0222431	1.16434
A_24_P363548	3092	HIP1	huntingtin interacting protein 1	-0.903538	9.10443	-12.3171	5.8618e-05	0.0134084	2.73279
A_33_P3287113	NA			-0.90464	8.71897	-9.04868	0.000262146	0.0219808	1.21923
A_33_P3296240	54875	CNTLN	centlein, centrosomal protein	-0.9051	7.64028	-7.57723	0.00060893	0.0275584	0.320202
A_33_P3408962	6334	SCN8A	sodium channel, voltage gated, type VIII, alpha subunit	-0.908117	6.75035	-6.16118	0.00158419	0.0371838	-0.725983
A_24_P152968	1645	AKR1C1	aldo-keto reductase family 1, member C1	-0.908428	10.0887	-8.07759	0.000450375	0.0254008	0.644948
A_33_P3409062	7305	TYROBP	TYRO protein tyrosine kinase binding protein	-0.908986	6.24226	-8.96045	0.000274753	0.0222431	1.16986
A_32_P150891	81624	DIAPH3	diaphanous-related formin 3	-0.910722	11.7075	-11.6571	7.67803e-05	0.015061	2.47001
A_19_P00319347	NA			-0.911113	6.91566	-6.80477	0.00100502	0.0320085	-0.225308
A_24_P280497	57666	FBRSL1	fibrosin-like 1	-0.912294	14.117	-5.96307	0.00183654	0.0389666	-0.889451
A_23_P14389	22985	ACIN1	apoptotic chromatin condensation inducer 1	-0.912788	10.888	-6.91337	0.000934021	0.0314575	-0.14513
A_24_P34611	6496	SIX3	SIX homeobox 3	-0.913537	8.36816	-6.41292	0.00132003	0.0347821	-0.524771
A_33_P3273580	NA			-0.913703	6.67348	-8.24251	0.000409214	0.0247865	0.747482
A_24_P251734	56884	FSTL5	follistatin-like 5	-0.914225	7.76979	-7.60996	0.000596724	0.0274849	0.342096
A_23_P122724	8875	VNN2	vanin 2	-0.91825	3.67467	-6.3384	0.00139241	0.0353732	-0.583588
A_23_P144827	23194	FBXL7	F-box and leucine-rich repeat protein 7	-0.918678	4.87559	-5.80755	0.00206815	0.0409781	-1.02106
A_33_P3316671	NA			-0.919664	8.08263	-5.94692	0.00185911	0.0392075	-0.902976
A_23_P208013	55628	ZNF407	zinc finger protein 407	-0.922045	7.62615	-10.329	0.000138433	0.0182634	1.87994
A_33_P3342752	NA			-0.922087	5.04055	-5.61637	0.00240152	0.0434456	-1.18693
A_24_P316005	9910	RABGAP1L	RAB GTPase activating protein 1-like	-0.922629	8.31562	-7.78877	0.000534927	0.0265716	0.460079
A_33_P3387145	30011	SH3KBP1	SH3-domain kinase binding protein 1	-0.923184	8.05344	-11.7727	7.31578e-05	0.014661	2.51743
A_24_P140405	9508	ADAMTS3	ADAM metallopeptidase with thrombospondin type 1 motif, 3	-0.923981	8.57462	-10.8631	0.000108344	0.0178164	2.12782
A_19_P00800111	340895	MALRD1	MAM and LDL receptor class A domain containing 1	-0.928156	6.16188	-6.04631	0.00172514	0.0382379	-0.820206
A_33_P3347417	23013	SPEN	spen family transcriptional repressor	-0.928981	10.4036	-6.11316	0.0016414	0.037501	-0.765185
A_33_P3396578	2869	GRK5	G protein-coupled receptor kinase 5	-0.930035	3.7983	-6.89771	0.000943887	0.0314575	-0.156621
A_21_P0014771	NA			-0.930157	9.02552	-5.37264	0.00292231	0.0468217	-1.40518
A_23_P56703	129293	TRABD2A	TraB domain containing 2A	-0.930922	4.35331	-9.379	0.000220666	0.0208094	1.39942
A_33_P3464555	283070	LOC283070	uncharacterized LOC283070	-0.93158	11.4698	-9.03833	0.000263589	0.0219808	1.21346
A_21_P0012933	643201	LOC643201	centrosomal protein 192kDa pseudogene	-0.931742	3.98222	-7.42394	0.00067019	0.0284522	0.216387
A_33_P3245278	5793	PTPRG	protein tyrosine phosphatase, receptor type, G	-0.932823	7.51536	-7.17228	0.000787347	0.0295791	0.0412966
A_33_P3285868	114757	CYGB	cytoglobin	-0.933051	13.204	-5.86859	0.00197337	0.0399652	-0.969052
A_33_P3374365	NA			-0.933855	13.8313	-9.11276	0.00025342	0.0218847	1.25475
A_21_P0000563	100302743	SNORA80B	small nucleolar RNA, H/ACA box 80B	-0.934488	8.20897	-12.3588	5.76545e-05	0.0133051	2.74876
A_33_P3334343	8924	HERC2	HECT and RLD domain containing E3 ubiquitin protein ligase 2	-0.934511	8.00374	-9.66356	0.000191065	0.0198752	1.54903
A_33_P3337267	441478	NRARP	NOTCH-regulated ankyrin repeat protein	-0.934883	4.11777	-8.76497	0.000305342	0.0231445	1.05856
A_33_P3336696	NA			-0.935319	16.9689	-8.38488	0.000377229	0.024415	0.834281
A_23_P105862	10129	FRY	furry homolog (Drosophila)	-0.936302	5.95741	-6.8363	0.000983765	0.0317054	-0.201903
A_21_P0014880	NA			-0.937194	6.5531	-6.04019	0.00173306	0.0383507	-0.825269
A_33_P3418371	100129831	LOC100129831	EPWW6493	-0.937222	5.74504	-6.66776	0.00110387	0.0326978	-0.32817
A_33_P3294415	NA			-0.93945	3.52322	-6.1852	0.00155645	0.0369478	-0.706469
A_21_P0007895	NA			-0.939578	4.57276	-10.0559	0.000157629	0.0194992	1.74724
A_23_P161424	84898	PLXDC2	plexin domain containing 2	-0.940663	10.7179	-9.6983	0.000187785	0.0198344	1.56695
A_33_P3230876	440138	ALG11	ALG11, alpha-1,2-mannosyltransferase	-0.941184	12.1967	-6.55378	0.00119495	0.0335483	-0.415245
A_33_P3399468	100133182	LOC100133182	uncharacterized LOC100133182	-0.942856	13.6845	-7.52454	0.000629207	0.0276041	0.284758
A_32_P143000	23359	FAM189A1	family with sequence similarity 189, member A1	-0.944093	13.1919	-9.17432	0.00024536	0.0217489	1.28861
A_21_P0000303	654321	SNORA75	small nucleolar RNA, H/ACA box 75	-0.944497	6.14433	-6.90079	0.000941938	0.0314575	-0.154362
A_33_P3304603	57178	ZMIZ1	zinc finger, MIZ-type containing 1	-0.949344	8.06464	-6.17233	0.00157124	0.037016	-0.716914
A_33_P3330209	26053	AUTS2	autism susceptibility candidate 2	-0.949363	7.78411	-6.10847	0.00164712	0.0375125	-0.76903
A_19_P00802433	101927171	LOC101927171	uncharacterized LOC101927171	-0.950208	7.45802	-6.67213	0.00110055	0.0326978	-0.324858
A_33_P3391511	NA			-0.950415	4.13069	-5.23605	0.00327167	0.0490463	-1.53092
A_33_P3342096	23051	ZHX3	zinc fingers and homeoboxes 3	-0.953257	7.07993	-8.07726	0.000450461	0.0254008	0.644744
A_33_P3328913	NA			-0.955205	4.6577	-5.4708	0.00269806	0.0454844	-1.31635
A_23_P19134	84059	GPR98	G protein-coupled receptor 98	-0.956072	5.06511	-8.61544	0.000331495	0.0238938	0.971595
A_33_P3294078	NA			-0.956963	4.4869	-6.1509	0.00159624	0.0372609	-0.734352
A_33_P3352011	NA			-0.957315	5.32465	-7.00932	0.000876183	0.0309769	-0.0752811
A_33_P3300867	100506514	LOC100506514	uncharacterized LOC100506514	-0.957461	7.25655	-7.78724	0.000535424	0.0265716	0.459078
A_21_P0012311	9620	CELSR1	cadherin, EGF LAG seven-pass G-type receptor 1	-0.958228	8.92435	-5.7589	0.00214753	0.0416758	-1.06283
A_23_P73420	83696	TRAPPC9	trafficking protein particle complex 9	-0.958855	9.90465	-9.70728	0.000186948	0.0198223	1.57157
A_21_P0000274	619570	SNORD95	small nucleolar RNA, C/D box 95	-0.959077	7.95239	-7.56016	0.000615413	0.0275584	0.308747
A_24_P303874	157927	C9orf62	chromosome 9 open reading frame 62	-0.959493	13.6584	-5.34163	0.00299763	0.0473653	-1.4335
A_33_P3228305	23092	ARHGAP26	Rho GTPase activating protein 26	-0.959717	7.77617	-7.77922	0.000538031	0.0265716	0.453844
A_23_P96853	11124	FAF1	Fas (TNFRSF6) associated factor 1	-0.961115	11.843	-10.6995	0.000116647	0.017968	2.05349
A_33_P3364821	5788	PTPRC	protein tyrosine phosphatase, receptor type, C	-0.963855	10.679	-9.48013	0.00020956	0.0206914	1.45318
A_23_P33720	10667	FARS2	phenylalanyl-tRNA synthetase 2, mitochondrial	-0.966007	9.40299	-9.60503	0.000196748	0.0203124	1.51867
A_33_P3350202	27304	MOCS3	molybdenum cofactor synthesis 3	-0.966303	11.3431	-13.1572	4.23781e-05	0.0121228	3.04176
A_33_P3849275	2273	FHL1	four and a half LIM domains 1	-0.966613	10.2758	-8.03318	0.000462285	0.0255953	0.616968
A_21_P0011431	8924	HERC2	HECT and RLD domain containing E3 ubiquitin protein ligase 2	-0.967049	8.42952	-9.20991	0.000240838	0.0216141	1.30808
A_33_P3366667	2138	EYA1	EYA transcriptional coactivator and phosphatase 1	-0.967477	4.93692	-13.4443	3.81016e-05	0.0114983	3.14134
A_19_P00320162	723788	MIG7	mig-7	-0.968225	4.62335	-9.15899	0.000247338	0.0217489	1.2802
A_33_P3371320	9577	BRE	brain and reproductive organ-expressed (TNFRSF1A modulator)	-0.969181	9.3091	-9.50849	0.000206565	0.0206389	1.46813
A_33_P3254431	199990	C1orf86	chromosome 1 open reading frame 86	-0.972934	4.81407	-7.08008	0.000836225	0.030368	-0.0243444
A_24_P772488	91584	PLXNA4	plexin A4	-0.973602	11.1341	-12.6512	5.13972e-05	0.0127159	2.85893
A_23_P70448	3024	HIST1H1A	histone cluster 1, H1a	-0.973941	5.12222	-5.4441	0.002757	0.0458179	-1.34039
A_23_P217319	2258	FGF13	fibroblast growth factor 13	-0.978184	10.8193	-7.37794	0.000689978	0.0287408	0.184818
A_33_P3263523	79169	C1orf35	chromosome 1 open reading frame 35	-0.978611	13.3554	-8.74381	0.00030889	0.0231769	1.04635
A_33_P3314436	64839	FBXL17	F-box and leucine-rich repeat protein 17	-0.982122	7.84136	-10.6481	0.000119409	0.017968	2.02987
A_23_P159305	8148	TAF15	TAF15 RNA polymerase II, TATA box binding protein (TBP)-associated factor, 68kDa	-0.983226	12.3337	-8.6691	0.000321815	0.0237587	1.00299
A_33_P3269678	541471	MIR4435-1HG	MIR4435-1 host gene (non-protein coding)	-0.985571	11.5342	-8.48778	0.000355949	0.0244127	0.896056
A_23_P216094	444	ASPH	aspartate beta-hydroxylase	-0.985701	9.66308	-7.73213	0.000553643	0.0266916	0.423007
A_33_P3244553	NA			-0.988694	4.58504	-6.80124	0.00100743	0.0320105	-0.227935
A_23_P432506	253868	C20orf166-AS1	C20orf166 antisense RNA 1	-0.989908	6.12084	-6.4887	0.00125091	0.034137	-0.465575
A_33_P3383149	152098	ZCWPW2	zinc finger, CW type with PWWP domain 2	-0.990711	4.4402	-6.11824	0.00163524	0.037501	-0.761025
A_19_P00812924	100507165	LOC100507165	uncharacterized LOC100507165	-0.991314	2.36127	-6.90904	0.000936738	0.0314575	-0.148307
A_33_P3434927	266671	MAGI2-IT1	MAGI2 intronic transcript 1 (non-protein coding)	-0.993038	4.80073	-8.64033	0.000326963	0.0237587	0.986184
A_33_P3270311	57520	HECW2	HECT, C2 and WW domain containing E3 ubiquitin protein ligase 2	-0.993319	5.25863	-6.43715	0.00129745	0.0343924	-0.505773
A_23_P85004	1730	DIAPH2	diaphanous-related formin 2	-0.997682	8.16558	-7.46285	0.000653974	0.0279742	0.24294
A_33_P3377380	728448	PPIEL	peptidylprolyl isomerase E-like pseudogene	-1.00054	7.07388	-6.60127	0.00115597	0.0331326	-0.378798
A_21_P0004326	102546299	LOC102546299	uncharacterized LOC102546299	-1.0017	5.09705	-6.44994	0.00128572	0.0343122	-0.495778
A_33_P3373985	NA			-1.00182	8.83453	-11.8772	7.00599e-05	0.0143957	2.55974
A_33_P3414402	55628	ZNF407	zinc finger protein 407	-1.00348	6.85054	-8.22808	0.000412632	0.0247865	0.738597
A_33_P3379535	NA			-1.00586	7.48261	-6.31927	0.00141174	0.0356335	-0.598789
A_21_P0013825	27067	STAU2	staufen double-stranded RNA binding protein 2	-1.00586	11.9403	-8.78219	0.00030249	0.0231392	1.06848
A_23_P351320	51362	CDC40	cell division cycle 40	-1.00593	10.3704	-11.2701	9.05523e-05	0.0163602	2.307
A_21_P0013139	102724609	LOC102724609	uncharacterized LOC102724609	-1.00778	5.38828	-6.21867	0.00151876	0.0364336	-0.6794
A_24_P916496	5578	PRKCA	protein kinase C, alpha	-1.00959	10.6576	-13.373	3.91132e-05	0.0116753	3.1169
A_23_P27332	6925	TCF4	transcription factor 4	-1.01052	10.4903	-9.3465	0.000224382	0.0208175	1.38201
A_33_P3301514	4897	NRCAM	neuronal cell adhesion molecule	-1.01437	6.35729	-10.482	0.000128894	0.017968	1.9525
A_19_P00811038	NA			-1.01492	4.99512	-8.22486	0.000413399	0.0247865	0.736613
A_23_P355439	221613	HIST1H2AA	histone cluster 1, H2aa	-1.01953	5.36758	-5.55646	0.00251868	0.0443616	-1.23986
A_21_P0000708	317760	ADAM20P1	ADAM metallopeptidase domain 20 pseudogene 1	-1.02136	3.68569	-5.29496	0.00311532	0.0480696	-1.47638
A_21_P0013318	27297	CRCP	CGRP receptor component	-1.02307	8.72213	-8.74427	0.000308813	0.0231769	1.04662
A_24_P104119	54509	RHOF	ras homolog family member F (in filopodia)	-1.02352	4.90896	-7.12372	0.000812658	0.0299209	0.00682443
A_23_P84910	7712	ZNF157	zinc finger protein 157	-1.02354	8.80762	-6.63613	0.0011283	0.0329302	-0.352195
A_19_P00319633	100294145	LOC100294145	uncharacterized LOC100294145	-1.02393	8.17326	-7.3792	0.000689426	0.0287408	0.185686
A_33_P3254708	343578	ARHGAP40	Rho GTPase activating protein 40	-1.02405	3.99698	-10.4869	0.000128603	0.017968	1.9548
A_33_P3248787	NA			-1.02536	7.73886	-6.84478	0.000978146	0.0316916	-0.195633
A_32_P88415	91977	MYOZ3	myozenin 3	-1.02544	4.06715	-6.20704	0.00153173	0.0365459	-0.688791
A_33_P3221253	4026	LPP	LIM domain containing preferred translocation partner in lipoma	-1.02581	9.43542	-9.04824	0.000262207	0.0219808	1.21898
A_23_P372923	2260	FGFR1	fibroblast growth factor receptor 1	-1.02593	4.76162	-7.91275	0.00049651	0.0259356	0.540283
A_33_P3217584	1137	CHRNA4	cholinergic receptor, nicotinic, alpha 4 (neuronal)	-1.02616	9.95066	-12.45	5.56099e-05	0.0131652	2.78349
A_23_P129413	64180	DPEP3	dipeptidase 3	-1.02681	10.2707	-7.72832	0.000554932	0.0266916	0.420499
A_23_P71598	8777	MPDZ	multiple PDZ domain protein	-1.02707	10.5603	-8.67148	0.000321394	0.0237587	1.00438
A_23_P81131	10699	CORIN	corin, serine peptidase	-1.02765	2.04135	-8.63998	0.000327026	0.0237587	0.985978
A_33_P3399218	NA			-1.02794	4.39693	-5.43312	0.00278167	0.0459352	-1.3503
A_21_P0000740	59269	HIVEP3	human immunodeficiency virus type I enhancer binding protein 3	-1.03288	7.92925	-11.8376	7.12175e-05	0.0143957	2.54373
A_33_P3378880	NA			-1.03294	11.1791	-7.29866	0.000725727	0.0290101	0.129957
A_33_P3331911	NA			-1.03307	4.12869	-7.05862	0.000848111	0.0305654	-0.0397404
A_33_P3409139	143187	VTI1A	vesicle transport through interaction with t-SNAREs 1A	-1.03394	5.15329	-6.25825	0.00147555	0.0360879	-0.647544
A_33_P3709317	677811	SNORA28	small nucleolar RNA, H/ACA box 28	-1.03468	10.4549	-8.36526	0.000381455	0.024415	0.822415
A_32_P138042	NA			-1.03686	5.92749	-7.24709	0.000750158	0.0292	0.0939579
A_33_P3247072	NA			-1.04512	9.35696	-10.9093	0.000106128	0.0176635	2.14856
A_33_P3295148	2749	GLUD1P3	glutamate dehydrogenase 1 pseudogene 3	-1.04518	14.0578	-8.2313	0.000411867	0.0247865	0.740579
A_32_P93996	100128361	LOC100128361	uncharacterized LOC100128361	-1.04934	7.935	-9.89618	0.000170326	0.0195703	1.66764
A_23_P141459	2695	GIP	gastric inhibitory polypeptide	-1.05036	4.1416	-6.70047	0.00107927	0.0325251	-0.303435
A_21_P0000238	26765	SNORD12C	small nucleolar RNA, C/D box 12C	-1.05157	10.2003	-7.23288	0.00075706	0.0292	0.0839943
A_33_P3256920	7477	WNT7B	wingless-type MMTV integration site family, member 7B	-1.05214	3.82128	-6.31528	0.00141582	0.0356743	-0.601966
A_33_P3387931	401541	CENPP	centromere protein P	-1.05317	9.52087	-11.4659	8.32469e-05	0.0157553	2.39033
A_23_P164528	23335	WDR7	WD repeat domain 7	-1.05393	10.2642	-8.58594	0.000336965	0.0239712	0.954244
A_33_P3321577	9031	BAZ1B	bromodomain adjacent to zinc finger domain, 1B	-1.05511	12.4544	-6.31514	0.00141596	0.0356743	-0.602076
A_33_P3221489	55243	KIRREL	kin of IRRE like (Drosophila)	-1.06038	9.88292	-10.4844	0.000128748	0.017968	1.95366
A_24_P724153	NA			-1.06099	6.93408	-7.9089	0.000497652	0.0259356	0.537813
A_33_P3221989	785	CACNB4	calcium channel, voltage-dependent, beta 4 subunit	-1.06752	8.91068	-6.9116	0.000935133	0.0314575	-0.146432
A_23_P16189	5582	PRKCG	protein kinase C, gamma	-1.06812	3.78072	-6.3005	0.00143102	0.0358527	-0.613745
A_33_P3372666	5154	PDGFA	platelet-derived growth factor alpha polypeptide	-1.06823	10.2387	-13.6502	3.53504e-05	0.0114167	3.21096
A_33_P3379056	NA			-1.0693	3.82584	-6.53783	0.00120839	0.0337265	-0.427538
A_19_P00316349	101928502	LOC101928502	uncharacterized LOC101928502	-1.07097	4.57212	-7.11734	0.000816056	0.029976	0.00227603
A_33_P3397525	54361	WNT4	wingless-type MMTV integration site family, member 4	-1.07215	6.90854	-8.80022	0.000299539	0.0231392	1.07883
A_33_P3407314	100132707	PAXIP1OS	PAXIP1 opposite strand	-1.07252	4.17953	-6.18557	0.00155603	0.0369478	-0.706175
A_33_P3745164	253559	CADM2	cell adhesion molecule 2	-1.07302	7.2838	-5.56297	0.00250562	0.0443437	-1.23408
A_21_P0011466	NA			-1.07333	8.61342	-7.50063	0.000638675	0.0277479	0.268586
A_24_P111912	83989	FAM172A	family with sequence similarity 172, member A	-1.07344	10.8209	-7.27158	0.000738434	0.0292	0.111088
A_23_P112201	23081	KDM4C	lysine (K)-specific demethylase 4C	-1.07387	7.60566	-5.52539	0.00258208	0.0447941	-1.26749
A_23_P163580	80152	CENPT	centromere protein T	-1.0759	7.58683	-8.36353	0.000381831	0.024415	0.821365
A_21_P0000019	23081	KDM4C	lysine (K)-specific demethylase 4C	-1.07599	5.33232	-6.33945	0.00139136	0.0353732	-0.582759
A_33_P3650353	594839	SNORA33	small nucleolar RNA, H/ACA box 33	-1.07926	6.42077	-8.43286	0.000367123	0.024415	0.863187
A_33_P3267375	6444	SGCD	sarcoglycan, delta (35kDa dystrophin-associated glycoprotein)	-1.08035	4.20233	-6.99438	0.000884905	0.0310361	-0.0860979
A_33_P3256278	101929998	LOC101929998	uncharacterized LOC101929998	-1.08151	4.38691	-12.1473	6.27503e-05	0.0136215	2.66694
A_23_P167497	1946	EFNA5	ephrin-A5	-1.083	5.43961	-9.55486	0.000201779	0.0204786	1.49248
A_21_P0010304	91074	ANKRD30A	ankyrin repeat domain 30A	-1.09162	5.19927	-7.97004	0.000479868	0.0256061	0.57691
A_33_P3370787	2048	EPHB2	EPH receptor B2	-1.09434	10.8462	-13.8351	3.30788e-05	0.0114167	3.27228
A_33_P3800734	6263	RYR3	ryanodine receptor 3	-1.09444	5.28765	-6.19362	0.00154687	0.0368112	-0.69965
A_21_P0014576	NA			-1.09499	5.3091	-5.80112	0.00207844	0.0410634	-1.02656
A_19_P00331618	NA			-1.09587	8.21057	-8.19864	0.00041971	0.0247891	0.72042
A_33_P3297930	1296	COL8A2	collagen, type VIII, alpha 2	-1.09693	9.40656	-8.1136	0.000440982	0.0253331	0.667524
A_21_P0000222	94161	SNORD46	small nucleolar RNA, C/D box 46	-1.09864	8.48573	-7.24423	0.000751539	0.0292	0.0919577
A_33_P3351536	2185	PTK2B	protein tyrosine kinase 2 beta	-1.10112	3.77578	-5.65748	0.0023248	0.0429634	-1.15087
A_32_P115558	NA			-1.10119	7.64897	-7.42361	0.000670328	0.0284522	0.216163
A_24_P29733	5218	CDK14	cyclin-dependent kinase 14	-1.10362	9.75214	-8.94177	0.000277513	0.0222662	1.15934
A_33_P3279708	6066	RNU2-1	RNA, U2 small nuclear 1	-1.10511	11.4661	-6.77489	0.00102565	0.0321437	-0.247573
A_21_P0014855	NA			-1.10551	4.09158	-5.41473	0.00282358	0.0461979	-1.36693
A_23_P355455	9779	TBC1D5	TBC1 domain family, member 5	-1.1057	8.37342	-10.5132	0.000127048	0.017968	1.96713
A_23_P51410	64754	SMYD3	SET and MYND domain containing 3	-1.10632	9.18278	-9.93644	0.000167014	0.0195703	1.68785
A_23_P309292	283450	HECTD4	HECT domain containing E3 ubiquitin protein ligase 4	-1.11519	8.90256	-10.5728	0.000123603	0.017968	1.99497
A_33_P3268035	84569	LYZL1	lysozyme-like 1	-1.11637	4.56423	-6.22309	0.00151386	0.0364241	-0.675834
A_21_P0003932	101927115	CTB-12O2.1	uncharacterized LOC101927115	-1.11934	5.63003	-9.24295	0.00023673	0.0214557	1.32607
A_21_P0001855	NA			-1.12057	7.56188	-12.2456	6.03171e-05	0.0134084	2.70521
A_23_P389692	57536	KIAA1328	KIAA1328	-1.12346	6.85004	-12.875	4.71513e-05	0.0121767	2.94098
A_24_P162293	23085	ERC1	ELKS/RAB6-interacting/CAST family member 1	-1.12456	8.93068	-13.7295	3.4354e-05	0.0114167	3.2374
A_33_P3409635	NA			-1.12686	4.91105	-6.44725	0.00128817	0.0343122	-0.497876
A_33_P3736195	399832	DKFZp686M1136	uncharacterized LOC399832	-1.1269	6.78946	-14.5249	2.60094e-05	0.010504	3.49121
A_21_P0004121	NA			-1.12737	11.2751	-14.0551	3.05995e-05	0.0114167	3.34376
A_33_P3422581	51057	WDPCP	WD repeat containing planar cell polarity effector	-1.12774	5.48593	-13.587	3.61682e-05	0.0114167	3.18977
A_24_P202558	23094	SIPA1L3	signal-induced proliferation-associated 1 like 3	-1.1309	5.85726	-6.05028	0.00172002	0.0382232	-0.816919
A_33_P3420259	100008589	RNA28S5	RNA, 28S ribosomal 5	-1.1312	15.9289	-7.17248	0.000787247	0.0295791	0.0414355
A_21_P0003490	101929577	LOC101929577	uncharacterized LOC101929577	-1.14049	3.82418	-5.29503	0.00311513	0.0480696	-1.47631
A_33_P3307735	4983	OPHN1	oligophrenin 1	-1.14151	6.46347	-13.1923	4.18254e-05	0.0121228	3.0541
A_24_P398147	10529	NEBL	nebulette	-1.14467	7.18124	-8.67976	0.000319932	0.0237587	1.0092
A_32_P124746	NA			-1.14467	5.77251	-5.89872	0.00192847	0.0396253	-0.943547
A_23_P147900	11281	POU6F2	POU class 6 homeobox 2	-1.14486	6.93085	-7.55501	0.000617384	0.0275584	0.305287
A_32_P59302	59269	HIVEP3	human immunodeficiency virus type I enhancer binding protein 3	-1.14656	8.90989	-12.9992	4.49745e-05	0.0121308	2.98572
A_23_P141680	54828	BCAS3	breast carcinoma amplified sequence 3	-1.14858	7.68666	-14.7898	2.37845e-05	0.0103936	3.57138
A_23_P121665	57537	SORCS2	sortilin-related VPS10 domain containing receptor 2	-1.14956	8.81278	-8.09559	0.000445649	0.0253384	0.656249
A_33_P3216621	NA			-1.14987	4.96508	-6.7181	0.00106627	0.0324491	-0.290151
A_23_P113184	79068	FTO	fat mass and obesity associated	-1.15262	10.0063	-11.8495	7.08653e-05	0.0143957	2.54858
A_33_P3213377	83943	IMMP2L	IMP2 inner mitochondrial membrane peptidase-like (S. cerevisiae)	-1.15269	9.92498	-15.9346	1.6436e-05	0.00930256	3.8951
A_24_P649282	338645	LUZP2	leucine zipper protein 2	-1.15554	7.23154	-10.7206	0.000115532	0.017968	2.06318
A_24_P35478	56288	PARD3	par-3 family cell polarity regulator	-1.16244	8.53122	-11.3998	8.56335e-05	0.0159977	2.36238
A_33_P3225552	NA			-1.16457	4.49477	-5.41373	0.00282587	0.0461979	-1.36783
A_33_P3226542	26851	SNORD3B-1	small nucleolar RNA, C/D box 3B-1	-1.17543	13.0485	-8.9885	0.000270668	0.0221867	1.18561
A_19_P00811706	4026	LPP	LIM domain containing preferred translocation partner in lipoma	-1.17998	5.16196	-10.564	0.000124107	0.017968	1.99085
A_33_P3392892	54986	ULK4	unc-51 like kinase 4	-1.18101	9.6266	-14.3929	2.72103e-05	0.0108297	3.45049
A_23_P71972	51741	WWOX	WW domain containing oxidoreductase	-1.1821	6.27178	-13.1652	4.22518e-05	0.0121228	3.04457
A_23_P170888	1804	DPP6	dipeptidyl-peptidase 6	-1.18486	12.0645	-12.101	6.3935e-05	0.0136215	2.6488
A_33_P3260862	NA			-1.19162	4.14341	-12.6663	5.10969e-05	0.0127159	2.86452
A_23_P401472	1131	CHRM3	cholinergic receptor, muscarinic 3	-1.19782	4.74791	-6.77929	0.00102259	0.0321437	-0.244293
A_33_P3318444	643904	RNF222	ring finger protein 222	-1.19899	9.72603	-5.8544	0.00199494	0.040224	-0.9811
A_23_P145957	27010	TPK1	thiamin pyrophosphokinase 1	-1.20011	9.30401	-10.0582	0.000157454	0.0194992	1.74838
A_23_P388871	121504	HIST4H4	histone cluster 4, H4	-1.20423	6.74812	-10.3537	0.000136834	0.0182415	1.89176
A_33_P3851023	9369	NRXN3	neurexin 3	-1.20573	8.99459	-15.8384	1.69371e-05	0.00930256	3.86925
A_21_P0014874	400590	LOC400590	uncharacterized LOC400590	-1.20641	7.63938	-6.86344	0.000965903	0.0316813	-0.181847
A_23_P85534	9293	GPR52	G protein-coupled receptor 52	-1.207	3.8432	-5.9822	0.00181021	0.0388374	-0.873464
A_23_P452	4921	DDR2	discoidin domain receptor tyrosine kinase 2	-1.20799	2.24049	-16.8522	1.24449e-05	0.00883739	4.13029
A_23_P430201	145508	CEP128	centrosomal protein 128kDa	-1.20847	8.92172	-8.45158	0.000363269	0.024415	0.874415
A_23_P334883	22941	SHANK2	SH3 and multiple ankyrin repeat domains 2	-1.20957	10.8417	-10.5783	0.000123292	0.017968	1.99752
A_33_P3374010	22941	SHANK2	SH3 and multiple ankyrin repeat domains 2	-1.21062	5.9268	-11.5101	8.16953e-05	0.0156293	2.40891
A_33_P3401284	6023	RMRP	RNA component of mitochondrial RNA processing endoribonuclease	-1.21274	10.5303	-14.9337	2.26707e-05	0.0102063	3.61409
A_33_P3335682	94274	PPP1R14A	protein phosphatase 1, regulatory (inhibitor) subunit 14A	-1.21548	12.2674	-6.56234	0.00118781	0.0334434	-0.408654
A_33_P3410279	NA			-1.21857	8.92237	-14.5916	2.54265e-05	0.0104218	3.5116
A_33_P3364463	286183	NKAIN3	Na+/K+ transporting ATPase interacting 3	-1.22046	9.65171	-13.4832	3.75624e-05	0.0114615	3.15462
A_33_P3245987	NA			-1.22358	3.45515	-8.23696	0.000410524	0.0247865	0.744068
A_24_P100761	54828	BCAS3	breast carcinoma amplified sequence 3	-1.22789	7.49708	-13.5322	3.68961e-05	0.0114615	3.17126
A_33_P3336632	100008589	RNA28S5	RNA, 28S ribosomal 5	-1.23351	15.9405	-7.97008	0.000479856	0.0256061	0.576937
A_32_P32856	56097	PCDHGC5	protocadherin gamma subfamily C, 5	-1.23434	3.99281	-5.7101	0.00223077	0.0422378	-1.10503
A_33_P3294031	10984	KCNQ1OT1	KCNQ1 opposite strand/antisense transcript 1 (non-protein coding)	-1.23513	8.76438	-11.1322	9.61591e-05	0.0171475	2.24721
A_23_P90565	51057	WDPCP	WD repeat containing planar cell polarity effector	-1.24101	5.88923	-7.74317	0.000549936	0.0266594	0.430253
A_33_P3295870	401565	FAM166A	family with sequence similarity 166, member A	-1.24445	7.57921	-5.82004	0.00204832	0.0408207	-1.01037
A_33_P3303394	NA			-1.24576	14.4835	-5.37955	0.00290582	0.0466664	-1.39888
A_33_P3287680	255798	SMCO1	single-pass membrane protein with coiled-coil domains 1	-1.24976	4.26916	-6.95408	0.000908946	0.0313026	-0.115382
A_33_P3258056	342979	PALM3	paralemmin 3	-1.24998	9.23116	-5.75576	0.00215278	0.0416758	-1.06554
A_32_P128310	54901	CDKAL1	CDK5 regulatory subunit associated protein 1-like 1	-1.254	6.93011	-10.4428	0.00013126	0.0181505	1.93405
A_24_P162244	NA			-1.25757	6.31632	-7.34086	0.000706431	0.0287408	0.159233
A_33_P3307840	NA			-1.25891	3.95073	-6.18028	0.00156209	0.0370131	-0.710465
A_23_P313632	2530	FUT8	fucosyltransferase 8 (alpha (1,6) fucosyltransferase)	-1.26219	4.82883	-6.77605	0.00102484	0.0321437	-0.246706
A_23_P134484	799	CALCR	calcitonin receptor	-1.26287	3.40618	-5.43695	0.00277302	0.0458544	-1.34683
A_23_P83976	201134	CEP112	centrosomal protein 112kDa	-1.2635	6.28107	-8.31315	0.000392959	0.024415	0.790743
A_23_P136504	89874	SLC25A21	solute carrier family 25 (mitochondrial oxoadipate carrier), member 21	-1.2655	8.05625	-13.8181	3.32801e-05	0.0114167	3.2667
A_33_P3321369	NA			-1.26652	8.38143	-9.5792	0.000199319	0.0204242	1.50521
A_33_P3807006	349160	LOC349160	uncharacterized LOC349160	-1.26759	5.64877	-8.23912	0.000410013	0.0247865	0.745397
A_21_P0008599	NA			-1.26927	6.2199	-13.7289	3.43607e-05	0.0114167	3.23722
A_21_P0008515	NA			-1.27016	6.62826	-8.81904	0.000296494	0.023066	1.08961
A_33_P3385842	79741	CCDC7	coiled-coil domain containing 7	-1.27024	4.70565	-6.89492	0.000945658	0.0314598	-0.158672
A_33_P3329133	NA			-1.27044	4.31862	-7.8237	0.000523759	0.0265312	0.482803
A_33_P3298216	23026	MYO16	myosin XVI	-1.27106	10.5407	-14.6893	2.46007e-05	0.0103936	3.54121
A_32_P103291	64754	SMYD3	SET and MYND domain containing 3	-1.27255	12.2547	-15.5025	1.88377e-05	0.00957999	3.77708
A_33_P3320808	NA			-1.27351	3.36773	-6.49538	0.00124503	0.034137	-0.460388
A_19_P00809119	401237	CASC15	cancer susceptibility candidate 15 (non-protein coding)	-1.27532	11.059	-6.10337	0.00165336	0.0375125	-0.773211
A_24_P303199	54622	ARL15	ADP-ribosylation factor-like 15	-1.27892	6.40534	-9.33184	0.000226083	0.0209047	1.37413
A_32_P66020	92017	SNX29	sorting nexin 29	-1.28503	8.64482	-14.7052	2.44696e-05	0.0103936	3.546
A_33_P3254660	NA			-1.28512	4.23579	-15.7189	1.75857e-05	0.00946938	3.83681
A_23_P92543	152579	SCFD2	sec1 family domain containing 2	-1.28607	9.24966	-15.8417	1.69195e-05	0.00930256	3.87015
A_21_P0006717	101060609	LOC101060609	uncharacterized LOC101060609	-1.2863	7.0621	-12.8375	4.78331e-05	0.0121767	2.92735
A_21_P0003854	729830	FAM160A1	family with sequence similarity 160, member A1	-1.28692	6.12717	-7.26925	0.000739543	0.0292	0.109457
A_23_P17593	1002	CDH4	cadherin 4, type 1, R-cadherin (retinal)	-1.288	9.15259	-18.1245	8.66287e-06	0.00820344	4.42506
A_33_P3314441	64839	FBXL17	F-box and leucine-rich repeat protein 17	-1.28925	6.97238	-12.1809	6.1906e-05	0.0136005	2.68006
A_33_P3788124	791114	PWRN1	Prader-Willi region non-protein coding RNA 1	-1.2926	4.20823	-8.05215	0.000457152	0.0255321	0.628941
A_33_P3237760	NA			-1.30281	6.1541	-9.89889	0.000170101	0.0195703	1.66901
A_23_P78479	23619	ZIM2	zinc finger, imprinted 2	-1.31444	9.17556	-10.3005	0.000140302	0.0182634	1.86628
A_23_P6099	23236	PLCB1	phospholipase C, beta 1 (phosphoinositide-specific)	-1.31529	10.6038	-16.892	1.22998e-05	0.00883739	4.14004
A_21_P0010155	NA			-1.31577	8.26255	-12.9841	4.52332e-05	0.0121308	2.9803
A_32_P341615	158401	C9orf84	chromosome 9 open reading frame 84	-1.32123	3.26865	-6.45998	0.0012766	0.0343032	-0.487938
A_33_P3286937	55607	PPP1R9A	protein phosphatase 1, regulatory subunit 9A	-1.32196	8.37857	-14.2121	2.89651e-05	0.0110968	3.39381
A_23_P153941	79823	CAMKMT	calmodulin-lysine N-methyltransferase	-1.33019	5.13714	-6.03834	0.00173545	0.0383728	-0.826796
A_32_P59811	NA			-1.3309	5.48746	-9.61091	0.000196168	0.0203124	1.52173
A_21_P0008586	NA			-1.33904	4.15259	-6.25812	0.00147569	0.0360879	-0.647653
A_33_P3410700	NA			-1.3438	15.2913	-9.83094	0.00017586	0.019634	1.63471
A_24_P324405	29123	ANKRD11	ankyrin repeat domain 11	-1.34691	11.2534	-8.67039	0.000321587	0.0237587	1.00374
A_33_P3236340	NA			-1.35444	8.09619	-15.5033	1.88326e-05	0.00957999	3.77732
A_21_P0008598	791114	PWRN1	Prader-Willi region non-protein coding RNA 1	-1.35886	5.25763	-7.86398	0.000511219	0.0262184	0.508887
A_23_P36795	6857	SYT1	synaptotagmin I	-1.36208	9.85308	-12.9426	4.59522e-05	0.0121308	2.96538
A_19_P00319698	NA			-1.36397	4.36935	-8.25565	0.00040613	0.0247865	0.75556
A_33_P3384462	79875	THSD4	thrombospondin, type I, domain containing 4	-1.36568	4.3288	-11.835	7.12918e-05	0.0143957	2.54271
A_32_P99100	5796	PTPRK	protein tyrosine phosphatase, receptor type, K	-1.37092	11.7815	-13.4963	3.73838e-05	0.0114615	3.15905
A_21_P0013455	NA			-1.37592	4.32556	-6.01376	0.00176773	0.0385483	-0.847184
A_32_P94722	114781	BTBD9	BTB (POZ) domain containing 9	-1.39066	10.9345	-12.9403	4.59909e-05	0.0121308	2.96458
A_33_P3257513	120114	FAT3	FAT atypical cadherin 3	-1.39104	11.042	-8.30807	0.000394102	0.0244307	0.787645
A_33_P3226492	7879	RAB7A	RAB7A, member RAS oncogene family	-1.39216	5.49064	-8.57287	0.000339421	0.0239712	0.946541
A_33_P3338440	NA			-1.39228	5.0967	-6.40841	0.00132428	0.0348347	-0.528314
A_33_P3249259	343641	TGM6	transglutaminase 6	-1.40761	4.31867	-5.27988	0.00315451	0.0483962	-1.4903
A_23_P128574	55068	ENOX1	ecto-NOX disulfide-thiol exchanger 1	-1.40953	9.83137	-17.4177	1.05605e-05	0.00883739	4.26555
A_33_P3346448	27328	PCDH11X	protocadherin 11 X-linked	-1.41668	7.06437	-9.42201	0.000215859	0.0206914	1.42236
A_24_P233786	116496	FAM129A	family with sequence similarity 129, member A	-1.42195	4.20595	-8.6519	0.000324882	0.0237587	0.992947
A_33_P3321025	91584	PLXNA4	plexin A4	-1.42676	8.87323	-9.98265	0.000163307	0.0195703	1.71092
A_24_P98251	157680	VPS13B	vacuolar protein sorting 13 homolog B (yeast)	-1.43128	11.9146	-11.3015	8.93334e-05	0.0163552	2.32045
A_23_P200325	9910	RABGAP1L	RAB GTPase activating protein 1-like	-1.43542	9.824	-14.0013	3.11847e-05	0.0114167	3.32642
A_23_P135576	11122	PTPRT	protein tyrosine phosphatase, receptor type, T	-1.43648	6.98962	-10.2851	0.000141319	0.0182634	1.85892
A_33_P3414422	10243	GPHN	gephyrin	-1.44245	10.3165	-11.0641	9.90829e-05	0.0173609	2.21731
A_32_P207243	NA			-1.44825	7.78075	-8.99513	0.000269713	0.0221762	1.18933
A_24_P257478	84570	COL25A1	collagen, type XXV, alpha 1	-1.44899	9.08168	-16.0735	1.57428e-05	0.00930256	3.93202
A_32_P216635	283455	KSR2	kinase suppressor of ras 2	-1.46468	7.66789	-7.41379	0.000674498	0.0285409	0.209437
A_21_P0007561	NA			-1.47553	4.22437	-6.27319	0.00145962	0.0360136	-0.635574
A_33_P3246920	NA			-1.47916	2.574	-7.80285	0.000530391	0.0265312	0.469252
A_21_P0012043	NA			-1.48045	5.42807	-7.3565	0.000699437	0.0287408	0.170037
A_21_P0008810	NA			-1.48421	5.09073	-9.43213	0.000214746	0.0206914	1.42774
A_24_P932736	NA			-1.48581	7.86609	-6.07175	0.0016927	0.0379158	-0.799205
A_23_P155463	79442	LRRC2	leucine rich repeat containing 2	-1.4908	6.84377	-5.98607	0.00180494	0.0387546	-0.870236
A_23_P250619	79683	ZDHHC14	zinc finger, DHHC-type containing 14	-1.50882	9.55581	-17.5954	1.00401e-05	0.00883739	4.30662
A_33_P3452003	NA			-1.5119	9.50737	-8.99883	0.000269182	0.0221762	1.1914
A_24_P269129	79683	ZDHHC14	zinc finger, DHHC-type containing 14	-1.51234	5.01994	-15.0715	2.16627e-05	0.0102063	3.6544
A_33_P3391778	138046	RALYL	RALY RNA binding protein-like	-1.51283	6.18398	-8.23603	0.000410744	0.0247865	0.743494
A_32_P52785	23500	DAAM2	dishevelled associated activator of morphogenesis 2	-1.51304	3.8344	-7.85612	0.000513638	0.0262184	0.503807
A_33_P3227452	NA			-1.51309	4.59919	-7.04724	0.000854499	0.0306348	-0.0479273
A_21_P0002836	NA			-1.51598	6.14895	-5.67137	0.00229954	0.0426977	-1.13874
A_21_P0013123	NA			-1.51727	7.4281	-7.76577	0.000542436	0.0266007	0.445055
A_23_P217015	6418	SET	SET nuclear proto-oncogene	-1.51767	12.2965	-16.7382	1.28722e-05	0.00883739	4.10215
A_23_P367816	92017	SNX29	sorting nexin 29	-1.52132	8.49088	-13.0585	4.39787e-05	0.0121308	3.00685
A_32_P120604	92017	SNX29	sorting nexin 29	-1.52443	7.7856	-12.2362	6.05434e-05	0.0134084	2.70159
A_33_P3346610	NA			-1.5255	8.87588	-9.36251	0.000222542	0.0208175	1.3906
A_33_P3243405	11318	GPR182	G protein-coupled receptor 182	-1.52956	5.15701	-12.2516	6.0171e-05	0.0134084	2.70755
A_33_P3309551	5789	PTPRD	protein tyrosine phosphatase, receptor type, D	-1.53948	8.424	-14.9768	2.23498e-05	0.0102063	3.62674
A_24_P827	8464	SUPT3H	suppressor of Ty 3 homolog (S. cerevisiae)	-1.54569	5.55782	-9.45836	0.000211893	0.0206914	1.44166
A_24_P272761	57706	DENND1A	DENN/MADD domain containing 1A	-1.58461	6.85744	-14.9861	2.22813e-05	0.0102063	3.62947
A_24_P49349	9910	RABGAP1L	RAB GTPase activating protein 1-like	-1.59823	8.0049	-10.828	0.000110062	0.0178847	2.11201
A_23_P29185	23331	TTC28	tetratricopeptide repeat domain 28	-1.6067	8.55742	-9.80601	0.000178031	0.019634	1.62205
A_33_P3343365	401145	CCSER1	coiled-coil serine-rich protein 1	-1.60802	5.12459	-7.99059	0.000474058	0.0256061	0.589986
A_24_P10226	80031	SEMA6D	sema domain, transmembrane domain (TM), and cytoplasmic domain, (semaphorin) 6D	-1.61687	3.94084	-6.6848	0.00109098	0.0326865	-0.315274
A_23_P91697	9215	LARGE	like-glycosyltransferase	-1.62391	10.1963	-18.3976	8.04064e-06	0.00820344	4.48403
A_21_P0001792	NA			-1.62433	4.52705	-6.15378	0.00159285	0.0372609	-0.732008
A_24_P147242	54715	RBFOX1	RNA binding protein, fox-1 homolog (C. elegans) 1	-1.63608	7.65272	-8.76557	0.000305241	0.0231445	1.05891
A_24_P34534	117583	PARD3B	par-3 family cell polarity regulator beta	-1.63708	5.27834	-21.8631	3.39622e-06	0.00671219	5.12193
A_21_P0010687	NA			-1.65708	2.62753	-5.6423	0.00235279	0.0431501	-1.16416
A_33_P3328312	6927	HNF1A	HNF1 homeobox A	-1.66487	2.57322	-6.15208	0.00159485	0.0372609	-0.733392
A_24_P28295	9910	RABGAP1L	RAB GTPase activating protein 1-like	-1.66744	9.77665	-13.2956	4.02479e-05	0.0118848	3.09015
A_23_P163408	49855	SCAPER	S-phase cyclin A-associated protein in the ER	-1.6844	7.0089	-9.25096	0.000235747	0.0214373	1.33042
A_32_P16258	NA			-1.69991	6.98319	-19.3935	6.18166e-06	0.00808384	4.68732
A_24_P205045	26059	ERC2	ELKS/RAB6-interacting/CAST family member 2	-1.70062	7.40792	-16.3317	1.45447e-05	0.00895217	3.99938
A_21_P0012891	729506	LOC729506	uncharacterized LOC729506	-1.70429	3.89048	-6.52286	0.00122116	0.0338401	-0.439099
A_23_P108564	8708	B3GALT1	UDP-Gal:betaGlcNAc beta 1,3-galactosyltransferase, polypeptide 1	-1.73161	4.88618	-7.37109	0.000692981	0.0287408	0.180104
A_33_P3353210	253559	CADM2	cell adhesion molecule 2	-1.74789	6.90402	-14.1994	2.90935e-05	0.0110968	3.38978
A_33_P3390107	100008588	RNA18S5	RNA, 18S ribosomal 5	-1.75577	14.905	-13.6263	3.56563e-05	0.0114167	3.20298
A_23_P316501	154215	NKAIN2	Na+/K+ transporting ATPase interacting 2	-1.7838	3.69075	-13.8278	3.31649e-05	0.0114167	3.26989
A_24_P374759	26059	ERC2	ELKS/RAB6-interacting/CAST family member 2	-1.83626	6.38831	-20.4842	4.7037e-06	0.00717629	4.89059
A_33_P3316899	138046	RALYL	RALY RNA binding protein-like	-1.84434	5.92439	-10.4251	0.000132343	0.0181721	1.92569
A_32_P137980	83259	PCDH11Y	protocadherin 11 Y-linked	-1.84708	8.73394	-16.3037	1.46693e-05	0.00895217	3.99215
A_33_P3307836	NA			-1.8797	3.51837	-6.93667	0.000919571	0.0313128	-0.128084
A_23_P416711	256435	ST6GALNAC3	ST6 (alpha-N-acetyl-neuraminyl-2,3-beta-galactosyl-1,3)-N-acetylgalactosaminide alpha-2,6-sialyltransferase 3	-1.88406	7.8448	-24.5516	1.90009e-06	0.00671219	5.50407
A_21_P0008590	791114	PWRN1	Prader-Willi region non-protein coding RNA 1	-1.89986	4.02966	-6.90345	0.000940256	0.0314575	-0.152407
A_21_P0012955	100127206	KIAA1024L	KIAA1024-like	-1.90804	2.48311	-5.5124	0.00260913	0.0448947	-1.27908
A_19_P00317318	731220	RFX8	RFX family member 8, lacking RFX DNA binding domain	-1.9111	6.18511	-5.71849	0.0022162	0.0421389	-1.09776
A_23_P388220	138046	RALYL	RALY RNA binding protein-like	-1.92956	6.20921	-7.3547	0.000700236	0.0287408	0.168797
A_33_P3213832	NA			-1.97404	4.38708	-7.22231	0.000762244	0.0292357	0.0765703
A_23_P126031	127385	OR10J5	olfactory receptor, family 10, subfamily J, member 5	-2.01897	5.21461	-5.96719	0.00183083	0.0389666	-0.886002
A_23_P44781	54901	CDKAL1	CDK5 regulatory subunit associated protein 1-like 1	-2.02359	7.30737	-12.6951	5.05292e-05	0.0127159	2.87518
A_33_P3275055	256435	ST6GALNAC3	ST6 (alpha-N-acetyl-neuraminyl-2,3-beta-galactosyl-1,3)-N-acetylgalactosaminide alpha-2,6-sialyltransferase 3	-2.04423	6.25541	-9.09532	0.000255759	0.0218847	1.24511
A_33_P3217490	642633	FAM230B	family with sequence similarity 230, member B (non-protein coding)	-2.0522	3.18309	-8.31318	0.00039295	0.024415	0.790766
A_23_P65278	26960	NBEA	neurobeachin	-2.06195	4.63969	-10.092	0.000154918	0.019338	1.76502
A_23_P356717	56899	ANKS1B	ankyrin repeat and sterile alpha motif domain containing 1B	-2.07152	2.45185	-20.2273	5.0099e-06	0.00724115	4.84441
A_33_P3307990	10747	MASP2	mannan-binding lectin serine peptidase 2	-2.09186	2.90885	-9.1487	0.000248676	0.0217489	1.27455
A_33_P3395442	678655	CD27-AS1	CD27 antisense RNA 1	-2.12704	3.37213	-5.2776	0.00316047	0.0484334	-1.4924
A_21_P0003374	NA			-2.1591	11.0959	-8.78254	0.000302432	0.0231392	1.06868
A_23_P113382	23426	GRIP1	glutamate receptor interacting protein 1	-2.15931	2.99784	-5.69737	0.0022531	0.0424381	-1.11609
A_24_P71649	5067	CNTN3	contactin 3 (plasmacytoma associated)	-2.17378	3.18429	-5.66572	0.00230978	0.0428011	-1.14367
A_33_P3363933	343413	FCRL6	Fc receptor-like 6	-2.18086	2.77621	-5.73044	0.00219562	0.042137	-1.0874
A_32_P4595	6444	SGCD	sarcoglycan, delta (35kDa dystrophin-associated glycoprotein)	-2.25024	3.11448	-7.36693	0.000694814	0.0287408	0.177237
A_33_P3306749	10439	OLFM1	olfactomedin 1	-2.27959	7.48412	-5.93966	0.00186937	0.0393069	-0.909069
A_23_P48481	5890	RAD51B	RAD51 paralog B	-2.30083	5.47789	-28.7559	8.59741e-07	0.00671219	5.9618
A_23_P62967	27185	DISC1	disrupted in schizophrenia 1	-2.35402	3.13698	-8.00097	0.000471156	0.0256061	0.596577
A_32_P126557	9628	RGS6	regulator of G-protein signaling 6	-2.37944	3.29468	-5.94325	0.0018643	0.0392316	-0.906061
A_23_P131330	347730	LRRTM1	leucine rich repeat transmembrane neuronal 1	-2.51137	3.14315	-6.84257	0.000979607	0.0316916	-0.197266
A_33_P3396326	NA			-2.55798	3.19495	-6.45374	0.00128225	0.0343122	-0.492806
A_32_P100683	23331	TTC28	tetratricopeptide repeat domain 28	-2.58343	8.07496	-16.7858	1.26918e-05	0.00883739	4.11393
A_33_P3326225	401474	SAMD12	sterile alpha motif domain containing 12	-2.59937	3.85184	-6.65661	0.00111241	0.0327736	-0.336627
A_32_P183765	2066	ERBB4	v-erb-b2 avian erythroblastic leukemia viral oncogene homolog 4	-2.8415	10.6196	-22.2219	3.13058e-06	0.00671219	5.17789
A_24_P85258	85452	CFAP74	cilia and flagella associated protein 74	-2.86738	3.16525	-17.1201	1.15061e-05	0.00883739	4.19524
A_19_P00316544	102467213	LOC102467213	uncharacterized LOC102467213	-2.91358	2.82706	-8.49624	0.000354264	0.0244127	0.901098
A_23_P157926	158038	LINGO2	leucine rich repeat and Ig domain containing 2	-2.99962	5.326	-7.6039	0.000598961	0.0275061	0.338051
A_23_P326020	114788	CSMD3	CUB and Sushi multiple domains 3	-3.03332	3.24881	-7.14532	0.000801281	0.0295978	0.0221878
A_21_P0010907	283089	WDR11-AS1	WDR11 antisense RNA 1	-3.09215	3.46305	-15.369	1.96626e-05	0.0098177	3.73964
A_33_P3351510	11141	IL1RAPL1	interleukin 1 receptor accessory protein-like 1	-3.34183	7.15413	-35.4717	2.99355e-07	0.00425749	6.45798
A_24_P6626	114795	TMEM132B	transmembrane protein 132B	-3.3913	2.93899	-26.6461	1.26033e-06	0.00671219	5.75029
A_21_P0014489	NA			-3.88436	3.30831	-14.9561	2.25034e-05	0.0102063	3.62067
A_33_P3314559	115827	RAB3C	RAB3C, member RAS oncogene family	-4.13136	4.76469	-11.5882	7.9038e-05	0.0153939	2.4415
A_33_P3362915	2994	GYPB	glycophorin B (MNS blood group)	-4.85542	4.22441	-20.8562	4.29918e-06	0.00694494	4.95567

## Sheet: Trabectedin 12h vs control
	Entrez Gene ID	Gene Symbol	Gene Name	logFC	AveExpr	t	P.Value	adj.P.Val	B
PROBEID
A_21_P0014282	NA			3.01433	6.27748	32.1448	5.65642e-07	0.00517789	5.78259
A_33_P3332112	355	FAS	Fas cell surface death receptor	2.91584	3.29697	26.132	1.57995e-06	0.00723143	5.31577
A_23_P154605	55959	SULF2	sulfatase 2	2.71653	7.05102	21.1254	4.52459e-06	0.00848113	4.70996
A_33_P3342081	639	PRDM1	PR domain containing 1, with ZNF domain	2.71331	3.30646	23.4221	2.71671e-06	0.00749539	5.02018
A_33_P3236392	81607	PVRL4	poliovirus receptor-related 4	2.7104	9.00128	17.1779	1.25374e-05	0.0127519	3.99827
A_23_P340822	257062	CATSPERD	catsper channel auxiliary subunit delta	2.70876	4.27909	20.0069	5.91804e-06	0.00902896	4.53422
A_23_P84230	23440	OTP	orthopedia homeobox	2.67101	5.03781	9.21103	0.000257105	0.0374191	1.28208
A_33_P3381127	355	FAS	Fas cell surface death receptor	2.61212	5.04205	22.3445	3.42923e-06	0.00804032	4.8824
A_24_P270728	26471	NUPR1	nuclear protein, transcriptional regulator, 1	2.46942	9.23934	22.2352	3.51336e-06	0.00804032	4.86769
A_33_P3327642	55057	AIM1L	absent in melanoma 1-like	2.36746	7.47815	23.6472	2.59113e-06	0.00749539	5.04739
A_23_P63896	355	FAS	Fas cell surface death receptor	2.35358	6.02281	18.2115	9.40597e-06	0.0103609	4.21105
A_33_P3358750	343263	MYBPHL	myosin binding protein H-like	2.34827	7.71423	19.1309	7.37992e-06	0.0100107	4.38336
A_33_P3366127	729974	RFPL4AL1	ret finger protein-like 4A-like 1	2.29887	5.24349	12.8192	5.2447e-05	0.0202473	2.80929
A_33_P3369854	374407	DNAJB13	DnaJ (Hsp40) homolog, subfamily B, member 13	2.28617	4.50926	8.0961	0.000472489	0.0487801	0.655442
A_23_P87879	969	CD69	CD69 molecule	2.23901	4.31021	10.9376	0.00011304	0.0277622	2.09426
A_23_P16523	9518	GDF15	growth differentiation factor 15	2.20749	16.2769	26.2795	1.53648e-06	0.00723143	5.33005
A_33_P3419190	374	AREG	amphiregulin	2.19489	8.66748	12.7859	5.31127e-05	0.0202473	2.79794
A_23_P331049	10570	DPYSL4	dihydropyrimidinase-like 4	2.17807	5.9439	12.6458	5.60336e-05	0.0202473	2.74961
A_23_P15692	55065	SLC52A1	solute carrier family 52 (riboflavin transporter), member 1	2.14944	8.06516	26.866	1.37729e-06	0.00723143	5.38513
A_21_P0008023	NA			2.11619	5.39886	13.058	4.79455e-05	0.0202473	2.88966
A_23_P139600	8437	RASAL1	RAS protein activator like 1 (GAP1 like)	2.07687	7.4006	14.8754	2.53905e-05	0.0158472	3.43762
A_23_P80040	10544	PROCR	protein C receptor, endothelial	2.05625	4.95003	12.6801	5.53003e-05	0.0202473	2.76152
A_33_P3294277	4051	CYP4F3	cytochrome P450, family 4, subfamily F, polypeptide 3	2.0182	4.54267	9.18793	0.000260187	0.0374191	1.26999
A_23_P46936	1959	EGR2	early growth response 2	2.01481	10.4948	24.3397	2.24621e-06	0.00749539	5.12787
A_23_P259071	374	AREG	amphiregulin	1.95013	10.4913	10.5727	0.000133075	0.0285509	1.93653
A_33_P3256880	642980	LOC642980	uncharacterized LOC642980	1.94796	7.46957	18.9893	7.65509e-06	0.0100107	4.35779
A_19_P00315583	100130691	LOC100130691	uncharacterized LOC100130691	1.94673	3.6926	9.67282	0.00020371	0.0353702	1.51648
A_21_P0011045	NA			1.94568	6.89862	15.6299	1.99289e-05	0.0137756	3.63597
A_33_P3308512	117247	SLC16A10	solute carrier family 16 (aromatic amino acid transporter), member 10	1.85721	5.33945	9.18147	0.000261058	0.0374191	1.2666
A_32_P207169	574036	SERTAD4-AS1	SERTAD4 antisense RNA 1	1.84747	5.84927	15.862	1.85396e-05	0.0133983	3.69397
A_23_P121144	131375	LYZL4	lysozyme-like 4	1.82881	4.38094	8.78734	0.000321356	0.0399325	1.05458
A_33_P3409493	285095	LOC285095	uncharacterized LOC285095	1.82554	4.36853	10.9132	0.000114264	0.0277622	2.08391
A_33_P3375790	729974	RFPL4AL1	ret finger protein-like 4A-like 1	1.82298	6.21214	14.5475	2.83141e-05	0.0159314	3.34643
A_23_P121120	53836	GPR87	G protein-coupled receptor 87	1.82027	7.85946	17.9745	1.00322e-05	0.0105963	4.16414
A_33_P3318668	375791	CYSRT1	cysteine-rich tail protein 1	1.81797	10.4127	18.2012	9.43202e-06	0.0103609	4.20905
A_33_P3276693	5228	PGF	placental growth factor	1.81274	9.44251	20.7518	4.9413e-06	0.00848113	4.65323
A_23_P56659	165545	DQX1	DEAQ box RNA-dependent ATPase 1	1.76801	8.39004	21.0537	4.60121e-06	0.00848113	4.69922
A_33_P3244784	283463	MUC19	mucin 19, oligomeric	1.75822	7.05062	10.9145	0.000114198	0.0277622	2.08446
A_24_P89457	1026	CDKN1A	cyclin-dependent kinase inhibitor 1A (p21, Cip1)	1.74765	10.4924	9.2169	0.000256328	0.0374191	1.28514
A_33_P3232504	375791	CYSRT1	cysteine-rich tail protein 1	1.74186	10.7937	16.087	1.73022e-05	0.0131987	3.7489
A_23_P161218	27063	ANKRD1	ankyrin repeat domain 1 (cardiac muscle)	1.66099	4.99561	12.8728	5.13936e-05	0.0202473	2.82753
A_33_P3310274	NA			1.64247	4.29876	14.1492	3.2426e-05	0.0174605	3.23135
A_23_P61149	3635	INPP5D	inositol polyphosphate-5-phosphatase, 145kDa	1.63907	9.43779	16.1489	1.69796e-05	0.0131987	3.76378
A_33_P3403851	NA			1.63526	7.09876	16.3744	1.58627e-05	0.0128638	3.81725
A_33_P3263938	389812	LCN15	lipocalin 15	1.6347	5.9357	13.9759	3.44357e-05	0.0178429	3.17974
A_32_P377880	2668	GDNF	glial cell derived neurotrophic factor	1.63439	7.0793	20.3604	5.42812e-06	0.00876864	4.59172
A_33_P3214105	467	ATF3	activating transcription factor 3	1.59807	11.0872	10.7618	0.000122206	0.0282019	2.01912
A_33_P3355014	161145	TMEM229B	transmembrane protein 229B	1.58173	6.88248	12.9407	5.00947e-05	0.0202473	2.85048
A_24_P326739	27165	GLS2	glutaminase 2 (liver, mitochondrial)	1.57858	10.3713	16.4445	1.55337e-05	0.0128638	3.83362
A_23_P49546	2905	GRIN2C	glutamate receptor, ionotropic, N-methyl D-aspartate 2C	1.54457	6.51713	8.51415	0.000372992	0.0426796	0.901151
A_24_P109417	374946	DRAXIN	dorsal inhibitory axon guidance protein	1.54248	5.93326	8.90665	0.0003015	0.038701	1.1199
A_23_P34915	467	ATF3	activating transcription factor 3	1.52812	15.1443	15.0393	2.40655e-05	0.0153694	3.48203
A_23_P128215	8835	SOCS2	suppressor of cytokine signaling 2	1.52786	9.86419	12.6641	5.5642e-05	0.0202473	2.75595
A_24_P33895	467	ATF3	activating transcription factor 3	1.52412	10.6624	9.11704	0.000269928	0.0374382	1.23267
A_23_P52986	220001	VWCE	von Willebrand factor C and EGF domains	1.51001	8.94314	16.6726	1.45178e-05	0.0128638	3.88613
A_21_P0014535	102724348	LOC102724348	uncharacterized LOC102724348	1.49291	6.74763	18.2487	9.3118e-06	0.0103609	4.21834
A_23_P380318	1961	EGR4	early growth response 4	1.44154	5.86274	16.7485	1.41978e-05	0.0128638	3.90332
A_23_P162288	4640	MYO1A	myosin IA	1.40429	7.61095	12.8543	5.17542e-05	0.0202473	2.82125
A_23_P214080	1958	EGR1	early growth response 1	1.40098	11.9181	14.6396	2.74543e-05	0.0159314	3.37236
A_24_P925664	4193	MDM2	MDM2 proto-oncogene, E3 ubiquitin protein ligase	1.37238	11.3248	15.6082	2.00649e-05	0.0137756	3.63048
A_23_P52067	57822	GRHL3	grainyhead-like 3 (Drosophila)	1.35459	7.72046	9.67817	0.000203174	0.0353702	1.51912
A_19_P00316705	NA			1.34956	7.10044	10.6089	0.000130908	0.0285509	1.95248
A_33_P3371718	6303	SAT1	spermidine/spermine N1-acetyltransferase 1	1.33593	9.62352	8.25738	0.000430755	0.0462086	0.75185
A_32_P219660	30014	SPANXA1	sperm protein associated with the nucleus, X-linked, family member A1	1.3097	9.93169	12.9278	5.03381e-05	0.0202473	2.84613
A_23_P382775	27113	BBC3	BCL2 binding component 3	1.30033	13.3159	12.4856	5.96096e-05	0.0209872	2.69344
A_21_P0012601	NA			1.29646	9.77091	12.4195	6.11663e-05	0.0209969	2.66994
A_19_P00321671	NA			1.29257	9.6805	12.9182	5.05216e-05	0.0202473	2.84287
A_33_P3252588	100130093	LOC100130093	uncharacterized LOC100130093	1.29173	9.0987	14.5358	2.84261e-05	0.0159314	3.34311
A_33_P3420976	100132916	FAM159B	family with sequence similarity 159, member B	1.28768	7.88613	11.2138	0.000100241	0.0275015	2.20918
A_23_P312150	1907	EDN2	endothelin 2	1.28348	8.88785	9.15254	0.000264997	0.0374191	1.2514
A_23_P404494	3575	IL7R	interleukin 7 receptor	1.27957	8.23929	11.6754	8.25027e-05	0.023767	2.39314
A_23_P51646	1263	PLK3	polo-like kinase 3	1.27754	12.6997	14.41	2.96594e-05	0.0162901	3.30724
A_23_P33759	9249	DHRS3	dehydrogenase/reductase (SDR family) member 3	1.26508	8.08462	12.6984	5.49143e-05	0.0202473	2.76785
A_23_P137016	6303	SAT1	spermidine/spermine N1-acetyltransferase 1	1.26268	10.2807	9.42207	0.000230861	0.0361421	1.39089
A_23_P38154	2232	FDXR	ferredoxin reductase	1.25984	15.5292	15.2975	2.21413e-05	0.0148304	3.55049
A_24_P77968	2318	FLNC	filamin C, gamma	1.25482	6.00121	8.73452	0.000330641	0.0407178	1.02534
A_19_P00319453	NA			1.2404	9.55073	11.9911	7.25097e-05	0.0225204	2.51347
A_33_P3400943	29965	CDIP1	cell death-inducing p53 target 1	1.23729	9.30677	9.37047	0.00023697	0.0361421	1.36455
A_33_P3267410	100144748	KLLN	killin, p53-regulated DNA replication inhibitor	1.20714	7.67651	9.0428	0.000280599	0.0381337	1.19322
A_33_P3417195	388407	C17orf82	chromosome 17 open reading frame 82	1.20382	7.54919	11.9291	7.43549e-05	0.0225204	2.49015
A_32_P125771	26166	RGS22	regulator of G-protein signaling 22	1.19984	9.6482	11.7008	8.16385e-05	0.023767	2.40301
A_33_P3233608	64663	SPANXC	SPANX family, member C	1.17606	10.6995	10.8209	0.000119033	0.0279348	2.04453
A_23_P10591	284207	METRNL	meteorin, glial cell differentiation regulator-like	1.16602	8.13618	11.0324	0.000108439	0.0275015	2.13412
A_24_P400172	100130691	LOC100130691	uncharacterized LOC100130691	1.14667	4.58587	11.0528	0.000107479	0.0275015	2.14263
A_23_P131825	7125	TNNC2	troponin C type 2 (fast)	1.14572	5.49808	11.173	0.000102022	0.0275015	2.19241
A_33_P3397763	8744	TNFSF9	tumor necrosis factor (ligand) superfamily, member 9	1.13674	7.3859	11.9201	7.46252e-05	0.0225204	2.48678
A_33_P3367984	26154	ABCA12	ATP-binding cassette, sub-family A (ABC1), member 12	1.13514	9.65622	8.99694	0.00028744	0.0381337	1.16867
A_23_P171117	79710	MORC4	MORC family CW-type zinc finger 4	1.13412	7.28877	10.51	0.00013693	0.028926	1.90873
A_23_P159775	2564	GABRE	gamma-aminobutyric acid (GABA) A receptor, epsilon	1.13228	8.69423	11.9511	7.36932e-05	0.0225204	2.49845
A_23_P129556	3566	IL4R	interleukin 4 receptor	1.09999	7.21327	10.6321	0.000129546	0.0285509	1.96264
A_23_P207850	84951	TNS4	tensin 4	1.09032	6.307	11.6585	8.30833e-05	0.023767	2.38657
A_33_P3309319	55367	PIDD1	p53-induced death domain protein 1	1.08809	14.7566	8.83278	0.000313616	0.0391478	1.07957
A_32_P87013	3576	CXCL8	chemokine (C-X-C motif) ligand 8	1.0874	10.1756	12.0339	7.12703e-05	0.0224968	2.52943
A_23_P99163	55332	DRAM1	DNA-damage regulated autophagy modulator 1	1.08173	12.027	12.5597	5.79231e-05	0.0206582	2.71954
A_23_P35082	83667	SESN2	sestrin 2	1.076	10.6856	13.0862	4.74439e-05	0.0202473	2.89903
A_33_P3380196	10142	AKAP9	A kinase (PRKA) anchor protein 9	1.07276	4.03899	9.3602	0.00023821	0.0361421	1.35929
A_23_P72668	8436	SDPR	serum deprivation response	1.07009	5.38058	8.32393	0.000414821	0.0453857	0.791032
A_23_P42353	51513	ETV7	ets variant 7	1.0628	6.76854	10.2404	0.000155111	0.0304262	1.78673
A_33_P3361707	4193	MDM2	MDM2 proto-oncogene, E3 ubiquitin protein ligase	1.056	10.166	11.7275	8.07459e-05	0.023767	2.41329
A_19_P00316344	NA			1.0432	9.50769	10.9015	0.000114857	0.0277622	2.07893
A_24_P416961	421	ARVCF	armadillo repeat gene deleted in velocardiofacial syndrome	1.03937	8.76209	9.48268	0.000223922	0.0361421	1.42161
A_21_P0012250	728229	TMEM191B	transmembrane protein 191B	0.987597	7.10616	9.69034	0.00020196	0.0353702	1.52511
A_33_P3407895	126432	RINL	Ras and Rab interactor-like	0.980323	10.6282	9.07708	0.000275611	0.0380343	1.21148
A_24_P337397	57763	ANKRA2	ankyrin repeat, family A (RFXANK-like), 2	0.970734	10.3445	9.58872	0.00021237	0.0359457	1.4748
A_23_P168882	94241	TP53INP1	tumor protein p53 inducible nuclear protein 1	0.969936	12.1216	9.21528	0.000256542	0.0374191	1.2843
A_23_P62901	7832	BTG2	BTG family, member 2	0.961311	13.9711	8.09777	0.000472034	0.0487801	0.656448
A_32_P150030	8493	PPM1D	protein phosphatase, Mg2+/Mn2+ dependent, 1D	0.932705	11.5691	10.3707	0.000145988	0.0299188	1.84618
A_23_P122924	3624	INHBA	inhibin, beta A	0.930658	10.0405	9.78325	0.000192971	0.0348643	1.57056
A_24_P882732	NA			0.927669	11.94	10.4	0.000144022	0.0297379	1.85944
A_24_P406132	5603	MAPK13	mitogen-activated protein kinase 13	0.917137	9.32805	11.1174	0.000104504	0.0275015	2.16948
A_24_P245379	5055	SERPINB2	serpin peptidase inhibitor, clade B (ovalbumin), member 2	0.915233	5.97575	9.44534	0.000228167	0.0361421	1.40271
A_33_P3397323	126068	ZNF441	zinc finger protein 441	0.913493	9.47985	10.1708	0.000160255	0.0305878	1.75463
A_33_P3390057	4071	TM4SF1	transmembrane 4 L six family member 1	0.905634	10.8213	9.76088	0.00019509	0.0350168	1.55967
A_33_P3422802	80329	ULBP1	UL16 binding protein 1	0.897318	7.56437	9.44063	0.000228709	0.0361421	1.40032
A_33_P3420466	4148	MATN3	matrilin 3	0.895818	4.12947	10.673	0.000127176	0.0285509	1.98054
A_24_P843020	NA			0.888211	6.11378	9.19372	0.000259411	0.0374191	1.27302
A_33_P3297444	80325	ABTB1	ankyrin repeat and BTB (POZ) domain containing 1	0.876942	8.96808	9.64944	0.000206075	0.0353702	1.50494
A_23_P218463	29950	SERTAD1	SERTA domain containing 1	0.871274	12.6229	8.27989	0.000425285	0.0458165	0.765143
A_21_P0006028	NA			0.862238	6.86419	8.01505	0.000495269	0.0498208	0.606204
A_23_P121011	64651	CSRNP1	cysteine-serine-rich nuclear protein 1	0.848831	8.81934	8.12196	0.000465483	0.0486049	0.671043
A_23_P42257	8870	IER3	immediate early response 3	0.848365	13.7236	9.50381	0.000221562	0.0360031	1.43226
A_23_P30254	10769	PLK2	polo-like kinase 2	0.84606	13.8563	9.56105	0.000215314	0.0359457	1.46099
A_23_P19663	1490	CTGF	connective tissue growth factor	0.83837	12.512	8.39573	0.000398407	0.0441171	0.832923
A_23_P93562	27244	SESN1	sestrin 1	0.828284	11.5556	8.05508	0.000483858	0.0494031	0.63059
A_23_P125233	1264	CNN1	calponin 1, basic, smooth muscle	0.824931	12.7226	10.2542	0.000154107	0.0304262	1.79311
A_19_P00321332	283131	NEAT1	nuclear paraspeckle assembly transcript 1 (non-protein coding)	0.815687	10.819	10.3383	0.000148195	0.0299245	1.83149
A_23_P96158	3872	KRT17	keratin 17	0.814259	13.2808	8.29768	0.000421021	0.0456999	0.775617
A_33_P3247644	222166	MTURN	maturin, neural progenitor differentiation regulator homolog (Xenopus)	0.801252	7.21799	9.1582	0.000264221	0.0374191	1.25438
A_33_P3383955	1643	DDB2	damage-specific DNA binding protein 2, 48kDa	0.79832	11.0192	9.60267	0.000210903	0.0359457	1.48174
A_33_P3257222	118881	COMTD1	catechol-O-methyltransferase domain containing 1	0.792345	10.8684	8.0277	0.000491629	0.0496365	0.613923
A_33_P3356210	374383	NCR3LG1	natural killer cell cytotoxicity receptor 3 ligand 1	0.782144	7.79769	8.45385	0.000385684	0.043257	0.866543
A_23_P47614	7262	PHLDA2	pleckstrin homology-like domain, family A, member 2	0.780061	9.27708	8.45278	0.000385914	0.043257	0.865927
A_23_P407112	132671	SPATA18	spermatogenesis associated 18	0.779956	6.08071	8.64125	0.000347827	0.0415306	0.973214
A_33_P3389286	2810	SFN	stratifin	0.776517	14.4919	9.43247	0.000229652	0.0361421	1.39618
A_23_P5392	9540	TP53I3	tumor protein p53 inducible protein 3	0.774422	12.9723	9.51885	0.0002199	0.0359457	1.43983
A_23_P59005	6890	TAP1	transporter 1, ATP-binding cassette, sub-family B (MDR/TAP)	0.762261	12.4433	8.67695	0.000341126	0.0409083	0.993241
A_23_P52610	1643	DDB2	damage-specific DNA binding protein 2, 48kDa	0.753381	14.7518	8.54134	0.000367431	0.0422192	0.91667
A_24_P915692	22822	PHLDA1	pleckstrin homology-like domain, family A, member 1	0.749835	9.8593	8.21631	0.000440952	0.0470235	0.727496
A_24_P96403	861	RUNX1	runt-related transcription factor 1	0.747202	7.43611	8.47183	0.000381846	0.043245	0.876891
A_33_P3376321	286	ANK1	ankyrin 1, erythrocytic	0.733354	7.14074	8.63303	0.000349393	0.0415369	0.968589
A_19_P00800061	NA			0.732409	11.613	8.91992	0.000299383	0.038701	1.1271
A_21_P0005949	5820	PVT1	Pvt1 oncogene (non-protein coding)	0.723086	10.85	9.24017	0.000253277	0.0374191	1.29727
A_24_P147461	5271	SERPINB8	serpin peptidase inhibitor, clade B (ovalbumin), member 8	0.723005	5.83152	8.37165	0.000403825	0.0445375	0.818917
A_21_P0011773	NA			0.715321	11.2722	8.552	0.000365279	0.0421483	0.922734
A_33_P3214119	NA			0.703044	6.47531	9.15114	0.00026519	0.0374191	1.25066
A_23_P46429	3491	CYR61	cysteine-rich, angiogenic inducer, 61	0.701893	14.312	8.91642	0.00029994	0.038701	1.1252
A_21_P0000427	767611	SNORD114-30	small nucleolar RNA, C/D box 114-30	0.696151	6.96982	8.70025	0.000336835	0.0407566	1.00626
A_33_P3386467	118433	RPL23AP7	ribosomal protein L23a pseudogene 7	0.666939	11.5193	8.5728	0.00036112	0.0421483	0.934552
A_21_P0011502	118433	RPL23AP7	ribosomal protein L23a pseudogene 7	0.638377	11.3917	8.19953	0.000445201	0.0470235	0.717506
A_23_P387537	79057	PRRG3	proline rich Gla (G-carboxyglutamic acid) 3 (transmembrane)	-0.665801	3.85498	-8.20477	0.000443869	0.0470235	0.720627
A_33_P3397525	54361	WNT4	wingless-type MMTV integration site family, member 4	-0.67094	7.14926	-8.46801	0.000382657	0.043245	0.874696
A_33_P3248265	4050	LTB	lymphotoxin beta (TNF superfamily, member 3)	-0.689621	14.3628	-8.71874	0.000333476	0.0407566	1.01657
A_23_P73420	83696	TRAPPC9	trafficking protein particle complex 9	-0.742035	10.0347	-8.92916	0.00029792	0.038701	1.13211
A_24_P202558	23094	SIPA1L3	signal-induced proliferation-associated 1 like 3	-0.752748	6.08415	-8.87136	0.000307218	0.038701	1.10068
A_21_P0009511	NA			-0.757196	7.27988	-9.0194	0.000284064	0.0381337	1.18071
A_21_P0004157	NA			-0.757894	7.65926	-8.05486	0.000483921	0.0494031	0.630454
A_24_P365975	1296	COL8A2	collagen, type VIII, alpha 2	-0.7668	11.545	-9.52628	0.000219084	0.0359457	1.44356
A_33_P3415300	10814	CPLX2	complexin 2	-0.769992	5.49143	-9.02568	0.00028313	0.0381337	1.18407
A_33_P3261173	10023	FRAT1	frequently rearranged in advanced T-cell lymphomas 1	-0.774826	4.18976	-8.4304	0.000390759	0.0436221	0.853006
A_33_P3416563	51390	AIG1	androgen-induced 1	-0.781162	10.4351	-9.0469	0.000279996	0.0381337	1.19541
A_24_P218979	83461	CDCA3	cell division cycle associated 3	-0.78519	11.098	-9.38342	0.000235419	0.0361421	1.37118
A_21_P0003947	101929081	CTD-2194D22.4	uncharacterized LOC101929081	-0.792603	5.06702	-10.1691	0.00016039	0.0305878	1.7538
A_32_P160896	94033	FTMT	ferritin mitochondrial	-0.794038	5.25982	-8.85636	0.000309686	0.0388338	1.09249
A_23_P6963	7324	UBE2E1	ubiquitin-conjugating enzyme E2E 1	-0.799682	8.57843	-9.92444	0.000180206	0.0332135	1.63863
A_23_P256956	10112	KIF20A	kinesin family member 20A	-0.803021	11.001	-8.56432	0.000362808	0.0421483	0.92974
A_33_P3314441	64839	FBXL17	F-box and leucine-rich repeat protein 17	-0.803294	7.26395	-8.88753	0.000304582	0.038701	1.1095
A_24_P111912	83989	FAM172A	family with sequence similarity 172, member A	-0.804979	10.982	-9.28771	0.000247177	0.0370927	1.32195
A_23_P334883	22941	SHANK2	SH3 and multiple ankyrin repeat domains 2	-0.810085	11.0814	-8.02964	0.000491074	0.0496365	0.615105
A_23_P113111	367	AR	androgen receptor	-0.816114	11.0044	-8.69994	0.000336893	0.0407566	1.00609
A_33_P3268487	18	ABAT	4-aminobutyrate aminotransferase	-0.823451	8.22867	-9.13565	0.000267331	0.0374191	1.2425
A_32_P16258	NA			-0.824872	7.50821	-9.1672	0.000262993	0.0374191	1.25911
A_21_P0000740	59269	HIVEP3	human immunodeficiency virus type I enhancer binding protein 3	-0.828291	8.05201	-9.12776	0.000268428	0.0374191	1.23833
A_23_P305914	9671	WSCD2	WSC domain containing 2	-0.842076	9.39421	-10.2859	0.000151844	0.0304262	1.80763
A_33_P3265866	NA			-0.846959	7.11003	-8.27928	0.000425432	0.0458165	0.764783
A_24_P380349	3354	HTR1E	5-hydroxytryptamine (serotonin) receptor 1E, G protein-coupled	-0.849824	8.47518	-8.74227	0.000329259	0.0407178	1.02964
A_23_P131866	6790	AURKA	aurora kinase A	-0.868835	12.2317	-10.5936	0.000131819	0.0285509	1.94575
A_23_P58588	6586	SLIT3	slit homolog 3 (Drosophila)	-0.880625	12.5567	-9.53825	0.000217777	0.0359457	1.44957
A_23_P73848	NA			-0.880996	6.17449	-9.79274	0.00019208	0.0348643	1.57517
A_23_P386964	152940	C4orf45	chromosome 4 open reading frame 45	-0.881268	5.9276	-10.1533	0.000161583	0.0306026	1.74651
A_23_P101246	147645	VSIG10L	V-set and immunoglobulin domain containing 10 like	-0.888879	3.80418	-8.99886	0.00028715	0.0381337	1.1697
A_24_P272761	57706	DENND1A	DENN/MADD domain containing 1A	-0.89589	7.27068	-10.5817	0.000132534	0.0285509	1.94049
A_23_P170888	1804	DPP6	dipeptidyl-peptidase 6	-0.896703	12.2374	-10.0912	0.000166405	0.0313001	1.7175
A_24_P360078	987	LRBA	LPS-responsive vesicle trafficking, beach and anchor containing	-0.900148	10.4654	-8.40215	0.000396978	0.0441171	0.836648
A_24_P772488	91584	PLXNA4	plexin A4	-0.914818	11.1694	-10.7111	0.000125014	0.0285509	1.99716
A_33_P3301514	4897	NRCAM	neuronal cell adhesion molecule	-0.928411	6.40886	-8.09891	0.000471723	0.0487801	0.657138
A_23_P46539	84722	PSRC1	proline/serine-rich coiled-coil 1	-0.940534	10.9236	-9.13838	0.000266951	0.0374191	1.24394
A_33_P3374010	22941	SHANK2	SH3 and multiple ankyrin repeat domains 2	-0.941187	6.08846	-10.8741	0.000116257	0.0277622	2.06726
A_21_P0000876	100505894	TMEM161B-AS1	TMEM161B antisense RNA 1	-0.947371	8.35127	-8.90398	0.000301928	0.038701	1.11845
A_21_P0013417	NA			-0.957973	6.65838	-10.1862	0.0001591	0.0305878	1.76176
A_23_P205900	4916	NTRK3	neurotrophic tyrosine kinase, receptor, type 3	-0.962199	8.43347	-9.79062	0.000192278	0.0348643	1.57414
A_32_P152696	NA			-0.974	11.9731	-12.2289	6.59309e-05	0.0216451	2.60124
A_21_P0004326	102546299	LOC102546299	uncharacterized LOC102546299	-0.974051	5.11364	-9.71807	0.000199225	0.0353702	1.53873
A_24_P100517	89958	SAPCD2	suppressor APC domain containing 2	-0.985418	10.6725	-10.5433	0.000134869	0.0287114	1.9235
A_33_P3228622	401994	OR14I1	olfactory receptor, family 14, subfamily I, member 1	-0.992023	9.01005	-9.65089	0.000205928	0.0353702	1.50565
A_23_P105862	10129	FRY	furry homolog (Drosophila)	-1.00843	5.91414	-9.37858	0.000235997	0.0361421	1.36871
A_32_P189204	283431	GAS2L3	growth arrest-specific 2 like 3	-1.0161	8.20891	-10.6163	0.000130474	0.0285509	1.95571
A_33_P3245278	5793	PTPRG	protein tyrosine phosphatase, receptor type, G	-1.01719	7.46474	-11.0173	0.000109157	0.0275015	2.1278
A_24_P71973	3791	KDR	kinase insert domain receptor (a type III receptor tyrosine kinase)	-1.0213	10.7592	-8.88563	0.00030489	0.038701	1.10846
A_23_P355455	9779	TBC1D5	TBC1 domain family, member 5	-1.02849	8.41975	-10.8904	0.000115422	0.0277622	2.07421
A_21_P0004532	102546299	LOC102546299	uncharacterized LOC102546299	-1.03136	5.52844	-8.17868	0.000450547	0.0472249	0.705065
A_23_P147900	11281	POU6F2	POU class 6 homeobox 2	-1.03163	6.99879	-12.0882	6.97315e-05	0.0224968	2.54961
A_21_P0011236	NA			-1.03388	6.55913	-8.0315	0.000490542	0.0496365	0.616239
A_33_P3371320	9577	BRE	brain and reproductive organ-expressed (TNFRSF1A modulator)	-1.03737	9.26819	-12.0511	7.07799e-05	0.0224968	2.53582
A_21_P0008587	101928792	LOC101928792	uncharacterized LOC101928792	-1.04371	4.65853	-11.1378	0.000103583	0.0275015	2.17792
A_23_P44781	54901	CDKAL1	CDK5 regulatory subunit associated protein 1-like 1	-1.09214	7.86624	-11.7106	8.13103e-05	0.023767	2.40678
A_23_P255672	84448	ABLIM2	actin binding LIM protein family, member 2	-1.0982	8.24001	-8.71092	0.000334892	0.0407566	1.01221
A_23_P212608	64084	CLSTN2	calsyntenin 2	-1.12069	7.32313	-8.55458	0.000364759	0.0421483	0.924205
A_24_P350759	6506	SLC1A2	solute carrier family 1 (glial high affinity glutamate transporter), member 2	-1.12623	5.90538	-9.54855	0.00021666	0.0359457	1.45474
A_24_P34534	117583	PARD3B	par-3 family cell polarity regulator beta	-1.1338	5.58031	-12.7125	5.46201e-05	0.0202473	2.7727
A_33_P3307008	643677	CCDC168	coiled-coil domain containing 168	-1.14177	3.26702	-8.88539	0.000304929	0.038701	1.10833
A_23_P416468	80119	PIF1	PIF1 5'-to-3' DNA helicase	-1.15832	11.5182	-9.39897	0.000233572	0.0361421	1.37912
A_23_P204304	5800	PTPRO	protein tyrosine phosphatase, receptor type, O	-1.16444	7.26681	-8.49763	0.000376418	0.0428929	0.891699
A_32_P137980	83259	PCDH11Y	protocadherin 11 Y-linked	-1.16857	9.14105	-8.57162	0.000361353	0.0421483	0.933886
A_24_P224488	4137	MAPT	microtubule-associated protein tau	-1.16884	6.14863	-9.34211	0.000240411	0.0362756	1.35
A_33_P3298216	23026	MYO16	myosin XVI	-1.17743	10.5968	-8.07	0.000479687	0.0493377	0.639642
A_33_P3346448	27328	PCDH11X	protocadherin 11 X-linked	-1.18142	7.20552	-9.53783	0.000217823	0.0359457	1.44936
A_23_P416711	256435	ST6GALNAC3	ST6 (alpha-N-acetyl-neuraminyl-2,3-beta-galactosyl-1,3)-N-acetylgalactosaminide alpha-2,6-sialyltransferase 3	-1.18794	8.26247	-8.31193	0.000417641	0.0455129	0.783993
A_32_P216635	283455	KSR2	kinase suppressor of ras 2	-1.19435	7.83009	-13.0239	4.85588e-05	0.0202473	2.87832
A_24_P334248	23007	PLCH1	phospholipase C, eta 1	-1.20343	3.78497	-12.2379	6.56952e-05	0.0216451	2.60453
A_24_P380061	83478	ARHGAP24	Rho GTPase activating protein 24	-1.22362	4.57306	-8.20319	0.000444271	0.0470235	0.719686
A_23_P136504	89874	SLC25A21	solute carrier family 25 (mitochondrial oxoadipate carrier), member 21	-1.22596	8.07997	-13.1034	4.71424e-05	0.0202473	2.9047
A_23_P91697	9215	LARGE	like-glycosyltransferase	-1.23049	10.4324	-12.2183	6.62073e-05	0.0216451	2.5974
A_33_P3337267	441478	NRARP	NOTCH-regulated ankyrin repeat protein	-1.2421	3.93344	-8.87628	0.000306413	0.038701	1.10336
A_23_P141680	54828	BCAS3	breast carcinoma amplified sequence 3	-1.24492	7.62885	-14.5969	2.78487e-05	0.0159314	3.36038
A_33_P3391778	138046	RALYL	RALY RNA binding protein-like	-1.24711	6.34342	-8.33725	0.000411714	0.045226	0.798836
A_23_P251075	10046	MAMLD1	mastermind-like domain containing 1	-1.25189	3.87011	-12.4495	6.04541e-05	0.0209969	2.68062
A_32_P103291	64754	SMYD3	SET and MYND domain containing 3	-1.26661	12.2583	-9.92908	0.000179803	0.0332135	1.64085
A_23_P384044	149111	CNIH3	cornichon family AMPA receptor auxiliary protein 3	-1.26999	2.41473	-8.68591	0.000339468	0.0408881	0.998253
A_24_P147242	54715	RBFOX1	RNA binding protein, fox-1 homolog (C. elegans) 1	-1.28446	7.86369	-11.1189	0.000104438	0.0275015	2.17008
A_32_P395879	203238	CCDC171	coiled-coil domain containing 171	-1.31451	3.5981	-11.0396	0.000108102	0.0275015	2.1371
A_21_P0004703	NA			-1.32726	3.86274	-8.56588	0.000362498	0.0421483	0.930623
A_33_P3310276	55124	PIWIL2	piwi-like RNA-mediated gene silencing 2	-1.34627	2.79445	-8.18891	0.000447914	0.0471288	0.711175
A_32_P100683	23331	TTC28	tetratricopeptide repeat domain 28	-1.36129	8.80824	-11.2402	9.91119e-05	0.0274931	2.21997
A_23_P121665	57537	SORCS2	sortilin-related VPS10 domain containing receptor 2	-1.364	8.68411	-13.3763	4.26417e-05	0.0202473	2.99356
A_33_P3375710	23261	CAMTA1	calmodulin binding transcription activator 1	-1.38908	5.39028	-15.8706	1.84905e-05	0.0133983	3.69609
A_33_P3351510	11141	IL1RAPL1	interleukin 1 receptor accessory protein-like 1	-1.39477	8.32237	-13.875	3.56752e-05	0.0181428	3.14923
A_33_P3241051	170691	ADAMTS17	ADAM metallopeptidase with thrombospondin type 1 motif, 17	-1.42038	4.83744	-10.349	0.000147462	0.0299245	1.83634
A_24_P126139	51209	RAB9B	RAB9B, member RAS oncogene family	-1.46603	3.97944	-8.96633	0.000292117	0.0385679	1.1522
A_23_P153941	79823	CAMKMT	calmodulin-lysine N-methyltransferase	-1.4772	5.04893	-16.4156	1.56682e-05	0.0128638	3.82689
A_24_P374759	26059	ERC2	ELKS/RAB6-interacting/CAST family member 2	-1.50171	6.58904	-12.9648	4.96448e-05	0.0202473	2.85855
A_33_P3392892	54986	ULK4	unc-51 like kinase 4	-1.50377	9.43294	-11.3873	9.30868e-05	0.0260852	2.27947
A_33_P3364463	286183	NKAIN3	Na+/K+ transporting ATPase interacting 3	-1.50524	9.48084	-13.1882	4.5685e-05	0.0202473	2.93261
A_23_P92543	152579	SCFD2	sec1 family domain containing 2	-1.5058	9.11782	-16.8499	1.37828e-05	0.0128638	3.92612
A_23_P71972	51741	WWOX	WW domain containing oxidoreductase	-1.51319	6.07313	-12.3406	6.3087e-05	0.0213888	2.64168
A_24_P100761	54828	BCAS3	breast carcinoma amplified sequence 3	-1.51934	7.32221	-14.7717	2.6274e-05	0.0159314	3.40913
A_32_P183765	2066	ERBB4	v-erb-b2 avian erythroblastic leukemia viral oncogene homolog 4	-1.5819	11.3753	-11.4776	8.96028e-05	0.0253677	2.31552
A_24_P251734	56884	FSTL5	follistatin-like 5	-1.6313	7.33955	-9.03171	0.000282234	0.0381337	1.1873
A_23_P61426	4482	MSRA	methionine sulfoxide reductase A	-1.64715	6.27661	-10.6668	0.000127532	0.0285509	1.97784
A_21_P0010687	NA			-1.67028	2.61961	-9.01522	0.000284689	0.0381337	1.17847
A_24_P57528	201266	SLC39A11	solute carrier family 39, member 11	-1.67519	6.12408	-13.5004	4.07669e-05	0.0202473	3.03308
A_24_P205045	26059	ERC2	ELKS/RAB6-interacting/CAST family member 2	-1.68038	7.42007	-9.67397	0.000203595	0.0353702	1.51705
A_21_P0008590	791114	PWRN1	Prader-Willi region non-protein coding RNA 1	-1.70764	4.14499	-10.2514	0.000154312	0.0304262	1.7918
A_21_P0014213	NA			-1.74443	2.88006	-13.1227	4.68057e-05	0.0202473	2.91108
A_33_P3213377	83943	IMMP2L	IMP2 inner mitochondrial membrane peptidase-like (S. cerevisiae)	-1.78129	9.54782	-10.8021	0.000120032	0.0279348	2.03646
A_24_P49199	342035	GLDN	gliomedin	-1.93862	3.58595	-9.97768	0.000175655	0.0328152	1.66399
A_21_P0003316	101928279	LOC101928279	uncharacterized LOC101928279	-1.99534	2.65407	-10.4547	0.000140447	0.029275	1.884
A_33_P3316899	138046	RALYL	RALY RNA binding protein-like	-1.99782	5.8323	-9.37704	0.000236182	0.0361421	1.36792
A_23_P17593	1002	CDH4	cadherin 4, type 1, R-cadherin (retinal)	-2.00124	8.72465	-19.7682	6.279e-06	0.00907547	4.49432
A_21_P0004030	NA			-2.1609	3.01892	-9.43949	0.00022884	0.0361421	1.39974
A_23_P89780	3909	LAMA3	laminin, alpha 3	-2.27532	2.60161	-20.9055	4.76453e-06	0.00848113	4.6768
A_23_P326020	114788	CSMD3	CUB and Sushi multiple domains 3	-2.42431	3.61422	-10.4505	0.000140714	0.029275	1.88214
A_23_P65278	26960	NBEA	neurobeachin	-2.42662	4.42089	-15.2135	2.27464e-05	0.0148729	3.52842
A_21_P0004037	NA			-2.56187	3.12084	-11.0487	0.000107672	0.0275015	2.14092
A_32_P153812	114795	TMEM132B	transmembrane protein 132B	-2.58269	3.35094	-13.3661	4.28009e-05	0.0202473	2.99027
A_33_P3216601	2272	FHIT	fragile histidine triad	-2.85214	3.95993	-10.2136	0.000157068	0.0305878	1.7744
A_23_P135576	11122	PTPRT	protein tyrosine phosphatase, receptor type, T	-2.85573	6.13807	-16.3611	1.59263e-05	0.0128638	3.81412
A_19_P00316544	102467213	LOC102467213	uncharacterized LOC102467213	-2.92375	2.82096	-8.56834	0.000362006	0.0421483	0.932023
A_23_P316501	154215	NKAIN2	Na+/K+ transporting ATPase interacting 2	-2.9947	2.96422	-36.0044	3.22062e-07	0.00442223	5.99008
A_33_P3353210	253559	CADM2	cell adhesion molecule 2	-3.10346	6.09068	-13.9842	3.43365e-05	0.0178429	3.18222
A_23_P157926	158038	LINGO2	leucine rich repeat and Ig domain containing 2	-3.20938	5.20014	-23.4001	2.72937e-06	0.00749539	5.0175
A_21_P0010907	283089	WDR11-AS1	WDR11 antisense RNA 1	-3.27527	3.35318	-18.6451	8.37687e-06	0.0103609	4.2942
A_33_P3314559	115827	RAB3C	RAB3C, member RAS oncogene family	-4.24375	4.69726	-10.8206	0.000119049	0.0279348	2.04439
A_33_P3362915	2994	GYPB	glycophorin B (MNS blood group)	-5.11253	4.07015	-55.4945	3.74335e-08	0.001028	6.52555

## Sheet: Trabectedin 24h vs control
	Entrez Gene ID	Gene Symbol	Gene Name	logFC	AveExpr	t	P.Value	adj.P.Val	B
PROBEID
A_23_P6596	3280	HES1	hes family bHLH transcription factor 1	3.32681	4.17406	28.43	1.3249e-06	0.0282064	4.75781
A_23_P80040	10544	PROCR	protein C receptor, endothelial	2.28235	5.08569	17.813	1.26827e-05	0.040571	3.66779
A_19_P00322942	NA			2.25564	12.1643	14.6683	3.21958e-05	0.040571	3.03988
A_19_P00322941	NA			2.21892	12.5104	12.5813	6.69e-05	0.0483476	2.47613
A_33_P3358750	343263	MYBPHL	myosin binding protein H-like	2.07662	7.55124	16.9293	1.61969e-05	0.040571	3.51308
A_21_P0011045	NA			2.01315	6.9391	13.8201	4.27885e-05	0.0419664	2.82774
A_21_P0000882	100507218	RNF157-AS1	RNF157 antisense RNA 1	1.90278	3.17687	14.9481	2.94147e-05	0.040571	3.1053
A_33_P3236392	81607	PVRL4	poliovirus receptor-related 4	1.86011	8.4911	14.6577	3.23076e-05	0.040571	3.03735
A_19_P00316284	NA			1.84906	11.7821	13.0368	5.64957e-05	0.0483476	2.61168
A_33_P3327642	55057	AIM1L	absent in melanoma 1-like	1.72244	7.09114	15.0184	2.8761e-05	0.040571	3.12143
A_33_P3223898	377047	PRSS45	protease, serine, 45	1.70242	4.75817	15.4691	2.4965e-05	0.040571	3.22163
A_23_P121120	53836	GPR87	G protein-coupled receptor 87	1.60002	7.72731	13.9696	4.06474e-05	0.0419664	2.86671
A_33_P3460460	91370	MGC20647	uncharacterized protein MGC20647	1.54176	5.01208	15.2464	2.67604e-05	0.040571	3.17277
A_23_P52986	220001	VWCE	von Willebrand factor C and EGF domains	1.4567	8.91116	12.9095	5.91961e-05	0.0483476	2.57454
A_23_P15692	55065	SLC52A1	solute carrier family 52 (riboflavin transporter), member 1	1.45239	7.64693	13.6303	4.5705e-05	0.043281	2.77725
A_23_P128215	8835	SOCS2	suppressor of cytokine signaling 2	1.44296	9.81325	17.1374	1.52735e-05	0.040571	3.55088
A_19_P00321671	NA			1.43674	9.76701	15.6093	2.39089e-05	0.040571	3.25176
A_23_P56659	165545	DQX1	DEAQ box RNA-dependent ATPase 1	1.42773	8.18587	16.3443	1.91755e-05	0.040571	3.40205
A_24_P937405	11098	PRSS23	protease, serine, 23	1.41339	8.43444	14.5038	3.39791e-05	0.040571	3.00038
A_23_P407112	132671	SPATA18	spermatogenesis associated 18	1.40686	6.45685	13.916	4.14002e-05	0.0419664	2.85281
A_21_P0012601	NA			1.38295	9.82281	15.1239	2.78138e-05	0.040571	3.14535
A_23_P46936	1959	EGR2	early growth response 2	1.37466	10.1107	14.6316	3.25845e-05	0.040571	3.03112
A_23_P151059	55138	FAM90A1	family with sequence similarity 90, member A1	1.34786	10.1963	14.7281	3.15761e-05	0.040571	3.05403
A_24_P515319	441317	FAM90A7P	putative protein FAM90A7	1.33569	10.0686	12.8435	6.06545e-05	0.0483476	2.55509
A_23_P61149	3635	INPP5D	inositol polyphosphate-5-phosphatase, 145kDa	1.33045	9.25262	12.7474	6.28592e-05	0.0483476	2.52644
A_33_P3416922	NA			1.12382	7.68124	12.5929	6.66081e-05	0.0483476	2.47967
A_33_P3237207	257407	C2orf72	chromosome 2 open reading frame 72	-1.41005	2.20534	-13.8437	4.24418e-05	0.0419664	2.83394
A_33_P3224971	NA			-1.51443	12.1288	-15.496	2.47584e-05	0.040571	3.22744
A_33_P3276301	NA			-1.64016	3.25117	-15.4141	2.53949e-05	0.040571	3.20967
A_21_P0014070	NA			-2.01289	2.79284	-12.8533	6.0436e-05	0.0483476	2.55798
A_21_P0010754	NA			-2.13816	3.01601	-13.9078	4.15167e-05	0.0419664	2.85068
A_33_P3300132	100132183	FP6628	uncharacterized LOC100132183	-2.15215	2.52801	-22.0743	4.5092e-06	0.0309579	4.24114
A_24_P6626	114795	TMEM132B	transmembrane protein 132B	-2.30406	3.59133	-14.7964	3.08848e-05	0.040571	3.0701
A_32_P815507	100130920	LOC100130920	uncharacterized LOC100130920	-2.45408	2.60191	-22.792	3.86317e-06	0.0309579	4.31578
A_33_P3256510	56660	KCNK12	potassium channel, subfamily K, member 12	-2.59684	2.66806	-16.1648	2.02188e-05	0.040571	3.36649
A_24_P336276	28232	SLCO3A1	solute carrier organic anion transporter family, member 3A1	-2.65066	2.96517	-25.9699	2.05421e-06	0.0282064	4.59195
A_21_P0009182	NA			-2.85418	3.11185	-12.7117	6.37017e-05	0.0483476	2.51573
A_33_P3362915	2994	GYPB	glycophorin B (MNS blood group)	-3.99026	4.7435	-12.7847	6.19926e-05	0.0483476	2.5376
