# Supplementary material for: Mechanism of action of trabectedin in desmoplastic small round cell tumor cells
Source: BMC Cancer. 2017 Feb 6;17:107. doi: 10.1186/s12885-017-3091-1 (PMC5294815; doi:10.1186/s12885-017-3091-1)
Supplement: Additional file 5: — Pathway analysis after trabectedin treatment of JN-DSRCT-1 cells. Pathway analysis for the differentially expressed genes 6 h after trabectedin wash-out. pSize, number of genes belonging to the pathway; tA, statistical measurement of pathway activation (if greater than 0) or inhibition (if lower than 0), pGFdr, FDR adjusted p-value. (XLSX 39 kb) [file 12885_2017_3091_MOESM5_ESM.xlsx]

## Sheet: Results
Pathway	pSize	tA	pGFdr	Status
Direct p53 effectors	116	0.449244	7.8695e-09	Activated
Calcineurin-regulated NFAT-dependent transcription in lymphocytes	37	5.79694	8.32157e-05	Activated
Caspase Cascade in Apoptosis	50	25.291	0.00060187	Activated
p53 signaling pathway	66	0.508177	0.000661831	Activated
Alcoholism	152	2.03688	0.000661831	Activated
Hepatitis B	109	19.3146	0.00177736	Activated
Oxytocin signaling pathway	123	-5.4958	0.00177736	Inhibited
Proteoglycans in cancer	170	-14.8465	0.00254121	Inhibited
Apoptosis	74	18.8033	0.00357845	Activated
Pancreatic secretion	20	-2.39565	0.00389294	Inhibited
Circadian entrainment	75	1.03066	0.00844753	Activated
Insulin secretion	40	-5.99079	0.00844753	Inhibited
Rap1 signaling pathway	160	-21.3389	0.00844753	Inhibited
Cholinergic synapse	75	-9.525	0.00904945	Inhibited
p73 transcription factor network	72	-1.14748	0.00915354	Inhibited
MAPK signaling pathway	207	2.66016	0.0102013	Activated
Alzheimer's disease	45	10.2534	0.0102013	Activated
Herpes simplex infection	83	10.635	0.0102013	Activated
Calcium signaling pathway	129	-5.07279	0.0102013	Inhibited
Endocrine and other factor-regulated calcium reabsorption	30	-3.28963	0.0102013	Inhibited
Pathways in cancer	257	-16.8461	0.0102013	Inhibited
Salivary secretion	34	-0.777681	0.0102013	Inhibited
Gastric acid secretion	43	-5.45005	0.0102013	Inhibited
Natural killer cell mediated cytotoxicity	80	-8.54274	0.0125202	Inhibited
Cytokine-cytokine receptor interaction	148	2.44902	0.0211589	Activated
Gap junction	69	-4.7636	0.0213065	Inhibited
Morphine addiction	39	-4.60326	0.0264232	Inhibited
HIV-1 Nef: Negative effector of Fas and TNF-alpha	32	13.1866	0.0272385	Activated
HTLV-I infection	169	-16.3534	0.034565	Inhibited
Ras signaling pathway	172	-3.85209	0.0354183	Inhibited
Vibrio cholerae infection	15	-2.64818	0.0355067	Inhibited
TNF signaling pathway	66	2.35477	0.039901	Activated
Melanogenesis	82	-17.3881	0.039901	Inhibited
Glutamatergic synapse	67	-2.03856	0.039901	Inhibited
Thyroid hormone synthesis	36	-5.34097	0.0469521	Inhibited
African trypanosomiasis	17	-1.54297	0.0485836	Inhibited
Amyotrophic lateral sclerosis (ALS)	32	-4.94244	0.0496812	Inhibited
Basal cell carcinoma	37	-11.5299	0.0496812	Inhibited

## Sheet: Affected genes
Pathway	Entrez Gene ID	Gene Symbol	Gene Name	log2FC
Direct p53 effectors	355	FAS	Fas cell surface death receptor	3.01375
Direct p53 effectors	355	FAS	Fas cell surface death receptor	2.71702
Direct p53 effectors	355	FAS	Fas cell surface death receptor	2.34788
Direct p53 effectors	639	PRDM1	PR domain containing 1, with ZNF domain	2.23621
Direct p53 effectors	9518	GDF15	growth differentiation factor 15	1.7086
Direct p53 effectors	1026	CDKN1A	cyclin-dependent kinase inhibitor 1A (p21, Cip1)	1.53172
Direct p53 effectors	467	ATF3	activating transcription factor 3	1.37587
Direct p53 effectors	4193	MDM2	MDM2 proto-oncogene, E3 ubiquitin protein ligase	1.25652
Direct p53 effectors	467	ATF3	activating transcription factor 3	1.24456
Direct p53 effectors	94241	TP53INP1	tumor protein p53 inducible nuclear protein 1	1.24418
Direct p53 effectors	94241	TP53INP1	tumor protein p53 inducible nuclear protein 1	1.16305
Direct p53 effectors	467	ATF3	activating transcription factor 3	1.12181
Direct p53 effectors	4193	MDM2	MDM2 proto-oncogene, E3 ubiquitin protein ligase	1.05768
Direct p53 effectors	2232	FDXR	ferredoxin reductase	1.05399
Direct p53 effectors	27244	SESN1	sestrin 1	0.987657
Direct p53 effectors	1847	DUSP5	dual specificity phosphatase 5	0.984762
Direct p53 effectors	27113	BBC3	BCL2 binding component 3	0.983444
Direct p53 effectors	7832	BTG2	BTG family, member 2	0.983341
Direct p53 effectors	3976	LIF	leukemia inhibitory factor	0.893137
Direct p53 effectors	50484	RRM2B	ribonucleotide reductase M2 B (TP53 inducible)	0.880172
Direct p53 effectors	55367	PIDD1	p53-induced death domain protein 1	0.865698
Direct p53 effectors	8797	TNFRSF10A	tumor necrosis factor receptor superfamily, member 10a	0.855788
Direct p53 effectors	4193	MDM2	MDM2 proto-oncogene, E3 ubiquitin protein ligase	0.823971
Direct p53 effectors	1263	PLK3	polo-like kinase 3	0.804144
Direct p53 effectors	4193	MDM2	MDM2 proto-oncogene, E3 ubiquitin protein ligase	0.759906
Direct p53 effectors	1643	DDB2	damage-specific DNA binding protein 2, 48kDa	0.746756
Direct p53 effectors	50484	RRM2B	ribonucleotide reductase M2 B (TP53 inducible)	0.745959
Direct p53 effectors	843	CASP10	caspase 10, apoptosis-related cysteine peptidase	0.724199
Direct p53 effectors	9540	TP53I3	tumor protein p53 inducible protein 3	0.71068
Direct p53 effectors	9540	TP53I3	tumor protein p53 inducible protein 3	0.683699
Direct p53 effectors	1643	DDB2	damage-specific DNA binding protein 2, 48kDa	0.670756
Direct p53 effectors	1907	EDN2	endothelin 2	0.669193
Direct p53 effectors	51499	TRIAP1	TP53 regulated inhibitor of apoptosis 1	0.642529
Direct p53 effectors	57103	C12orf5	chromosome 12 open reading frame 5	0.597715
Direct p53 effectors	604	BCL6	B-cell CLL/lymphoma 6	0.593699
Direct p53 effectors	6890	TAP1	transporter 1, ATP-binding cassette, sub-family B (MDR/TAP)	0.579797
Direct p53 effectors	8793	TNFRSF10D	tumor necrosis factor receptor superfamily, member 10d, decoy with truncated death domain	0.567682
Direct p53 effectors	2810	SFN	stratifin	0.566961
Direct p53 effectors	5111	PCNA	proliferating cell nuclear antigen	0.547313
Direct p53 effectors	51065	RPS27L	ribosomal protein S27-like	0.535956
Direct p53 effectors	28984	RGCC	regulator of cell cycle	0.480777
Direct p53 effectors	7039	TGFA	transforming growth factor, alpha	-0.455168
Calcineurin-regulated NFAT-dependent transcription in lymphocytes	1959	EGR2	early growth response 2	2.02844
Calcineurin-regulated NFAT-dependent transcription in lymphocytes	1961	EGR4	early growth response 4	1.99889
Calcineurin-regulated NFAT-dependent transcription in lymphocytes	1960	EGR3	early growth response 3	1.80032
Calcineurin-regulated NFAT-dependent transcription in lymphocytes	1958	EGR1	early growth response 1	1.3663
Calcineurin-regulated NFAT-dependent transcription in lymphocytes	8061	FOSL1	FOS-like antigen 1	1.02616
Calcineurin-regulated NFAT-dependent transcription in lymphocytes	2353	FOS	FBJ murine osteosarcoma viral oncogene homolog	0.928851
Calcineurin-regulated NFAT-dependent transcription in lymphocytes	2635	GBP3	guanylate binding protein 3	0.901422
Calcineurin-regulated NFAT-dependent transcription in lymphocytes	3576	CXCL8	chemokine (C-X-C motif) ligand 8	0.68567
Calcineurin-regulated NFAT-dependent transcription in lymphocytes	2635	GBP3	guanylate binding protein 3	0.667807
Calcineurin-regulated NFAT-dependent transcription in lymphocytes	836	CASP3	caspase 3, apoptosis-related cysteine peptidase	0.414195
Calcineurin-regulated NFAT-dependent transcription in lymphocytes	7124	TNF	tumor necrosis factor	-0.734897
Calcineurin-regulated NFAT-dependent transcription in lymphocytes	5796	PTPRK	protein tyrosine phosphatase, receptor type, K	-1.37092
Caspase Cascade in Apoptosis	355	FAS	Fas cell surface death receptor	3.01375
Caspase Cascade in Apoptosis	355	FAS	Fas cell surface death receptor	2.71702
Caspase Cascade in Apoptosis	355	FAS	Fas cell surface death receptor	2.34788
Caspase Cascade in Apoptosis	841	CASP8	caspase 8, apoptosis-related cysteine peptidase	0.990285
Caspase Cascade in Apoptosis	55367	PIDD1	p53-induced death domain protein 1	0.865698
Caspase Cascade in Apoptosis	8797	TNFRSF10A	tumor necrosis factor receptor superfamily, member 10a	0.855788
Caspase Cascade in Apoptosis	843	CASP10	caspase 10, apoptosis-related cysteine peptidase	0.724199
Caspase Cascade in Apoptosis	330	BIRC3	baculoviral IAP repeat containing 3	0.570435
Caspase Cascade in Apoptosis	836	CASP3	caspase 3, apoptosis-related cysteine peptidase	0.414195
Caspase Cascade in Apoptosis	3984	LIMK1	LIM domain kinase 1	-0.485193
Caspase Cascade in Apoptosis	351	APP	amyloid beta (A4) precursor protein	-0.53241
Caspase Cascade in Apoptosis	7124	TNF	tumor necrosis factor	-0.734897
p73 transcription factor network	355	FAS	Fas cell surface death receptor	3.01375
p73 transcription factor network	355	FAS	Fas cell surface death receptor	2.71702
p73 transcription factor network	355	FAS	Fas cell surface death receptor	2.34788
p73 transcription factor network	9518	GDF15	growth differentiation factor 15	1.7086
p73 transcription factor network	1026	CDKN1A	cyclin-dependent kinase inhibitor 1A (p21, Cip1)	1.53172
p73 transcription factor network	4193	MDM2	MDM2 proto-oncogene, E3 ubiquitin protein ligase	1.25652
p73 transcription factor network	4193	MDM2	MDM2 proto-oncogene, E3 ubiquitin protein ligase	1.05768
p73 transcription factor network	27113	BBC3	BCL2 binding component 3	0.983444
p73 transcription factor network	3566	IL4R	interleukin 4 receptor	0.968865
p73 transcription factor network	4193	MDM2	MDM2 proto-oncogene, E3 ubiquitin protein ligase	0.823971
p73 transcription factor network	1263	PLK3	polo-like kinase 3	0.804144
p73 transcription factor network	27065	NSG1	neuron specific gene family member 1	0.79648
p73 transcription factor network	4193	MDM2	MDM2 proto-oncogene, E3 ubiquitin protein ligase	0.759906
p73 transcription factor network	9540	TP53I3	tumor protein p53 inducible protein 3	0.71068
p73 transcription factor network	9540	TP53I3	tumor protein p53 inducible protein 3	0.683699
p73 transcription factor network	196513	DCP1B	decapping mRNA 1B	0.64043
p73 transcription factor network	2810	SFN	stratifin	0.566961
p73 transcription factor network	2033	EP300	E1A binding protein p300	-0.449205
p73 transcription factor network	23327	NEDD4L	neural precursor cell expressed, developmentally down-regulated 4-like, E3 ubiquitin protein ligase	-0.464372
p73 transcription factor network	23327	NEDD4L	neural precursor cell expressed, developmentally down-regulated 4-like, E3 ubiquitin protein ligase	-0.527886
p73 transcription factor network	5567	PRKACB	protein kinase, cAMP-dependent, catalytic, beta	-0.885472
p73 transcription factor network	51741	WWOX	WW domain containing oxidoreductase	-1.1821
HIV-1 Nef: Negative effector of Fas and TNF-alpha	355	FAS	Fas cell surface death receptor	3.01375
HIV-1 Nef: Negative effector of Fas and TNF-alpha	355	FAS	Fas cell surface death receptor	2.71702
HIV-1 Nef: Negative effector of Fas and TNF-alpha	355	FAS	Fas cell surface death receptor	2.34788
HIV-1 Nef: Negative effector of Fas and TNF-alpha	841	CASP8	caspase 8, apoptosis-related cysteine peptidase	0.990285
HIV-1 Nef: Negative effector of Fas and TNF-alpha	330	BIRC3	baculoviral IAP repeat containing 3	0.570435
HIV-1 Nef: Negative effector of Fas and TNF-alpha	836	CASP3	caspase 3, apoptosis-related cysteine peptidase	0.414195
HIV-1 Nef: Negative effector of Fas and TNF-alpha	8837	CFLAR	CASP8 and FADD-like apoptosis regulator	-0.493333
HIV-1 Nef: Negative effector of Fas and TNF-alpha	4217	MAP3K5	mitogen-activated protein kinase kinase kinase 5	-0.58521
HIV-1 Nef: Negative effector of Fas and TNF-alpha	7124	TNF	tumor necrosis factor	-0.734897
p53 signaling pathway	355	FAS	Fas cell surface death receptor	3.01375
p53 signaling pathway	355	FAS	Fas cell surface death receptor	2.71702
p53 signaling pathway	355	FAS	Fas cell surface death receptor	2.34788
p53 signaling pathway	1026	CDKN1A	cyclin-dependent kinase inhibitor 1A (p21, Cip1)	1.53172
p53 signaling pathway	4193	MDM2	MDM2 proto-oncogene, E3 ubiquitin protein ligase	1.25652
p53 signaling pathway	9134	CCNE2	cyclin E2	1.1362
p53 signaling pathway	4193	MDM2	MDM2 proto-oncogene, E3 ubiquitin protein ligase	1.05768
p53 signaling pathway	841	CASP8	caspase 8, apoptosis-related cysteine peptidase	0.990285
p53 signaling pathway	27244	SESN1	sestrin 1	0.987657
p53 signaling pathway	27113	BBC3	BCL2 binding component 3	0.983444
p53 signaling pathway	50484	RRM2B	ribonucleotide reductase M2 B (TP53 inducible)	0.880172
p53 signaling pathway	55367	PIDD1	p53-induced death domain protein 1	0.865698
p53 signaling pathway	4193	MDM2	MDM2 proto-oncogene, E3 ubiquitin protein ligase	0.823971
p53 signaling pathway	8493	PPM1D	protein phosphatase, Mg2+/Mn2+ dependent, 1D	0.822531
p53 signaling pathway	8493	PPM1D	protein phosphatase, Mg2+/Mn2+ dependent, 1D	0.771375
p53 signaling pathway	4193	MDM2	MDM2 proto-oncogene, E3 ubiquitin protein ligase	0.759906
p53 signaling pathway	1643	DDB2	damage-specific DNA binding protein 2, 48kDa	0.746756
p53 signaling pathway	50484	RRM2B	ribonucleotide reductase M2 B (TP53 inducible)	0.745959
p53 signaling pathway	83667	SESN2	sestrin 2	0.714945
p53 signaling pathway	9134	CCNE2	cyclin E2	0.713909
p53 signaling pathway	9540	TP53I3	tumor protein p53 inducible protein 3	0.71068
p53 signaling pathway	9540	TP53I3	tumor protein p53 inducible protein 3	0.683699
p53 signaling pathway	1643	DDB2	damage-specific DNA binding protein 2, 48kDa	0.670756
p53 signaling pathway	901	CCNG2	cyclin G2	0.665683
p53 signaling pathway	2810	SFN	stratifin	0.566961
p53 signaling pathway	901	CCNG2	cyclin G2	0.441462
p53 signaling pathway	983	CDK1	cyclin-dependent kinase 1	0.43643
p53 signaling pathway	836	CASP3	caspase 3, apoptosis-related cysteine peptidase	0.414195
Alcoholism	2905	GRIN2C	glutamate receptor, ionotropic, N-methyl D-aspartate 2C	1.64669
Alcoholism	440689	HIST2H2BF	histone cluster 2, H2bf	0.974521
Alcoholism	2773	GNAI3	guanine nucleotide binding protein (G protein), alpha inhibiting activity polypeptide 3	0.516505
Alcoholism	8349	HIST2H2BE	histone cluster 2, H2be	-0.389614
Alcoholism	814	CAMK4	calcium/calmodulin-dependent protein kinase IV	-0.417086
Alcoholism	8331	HIST1H2AJ	histone cluster 1, H2aj	-0.4395
Alcoholism	8345	HIST1H2BH	histone cluster 1, H2bh	-0.450208
Alcoholism	317772	HIST2H2AB	histone cluster 2, H2ab	-0.451309
Alcoholism	8339	HIST1H2BG	histone cluster 1, H2bg	-0.468815
Alcoholism	8340	HIST1H2BL	histone cluster 1, H2bl	-0.47065
Alcoholism	3017	HIST1H2BD	histone cluster 1, H2bd	-0.532214
Alcoholism	8330	HIST1H2AK	histone cluster 1, H2ak	-0.543337
Alcoholism	8341	HIST1H2BN	histone cluster 1, H2bn	-0.561105
Alcoholism	3018	HIST1H2BB	histone cluster 1, H2bb	-0.570016
Alcoholism	8336	HIST1H2AM	histone cluster 1, H2am	-0.580991
Alcoholism	2782	GNB1	guanine nucleotide binding protein (G protein), beta polypeptide 1	-0.589602
Alcoholism	440689	HIST2H2BF	histone cluster 2, H2bf	-0.601307
Alcoholism	333932	HIST2H3A	histone cluster 2, H3a	-0.629246
Alcoholism	8294	HIST1H4I	histone cluster 1, H4i	-0.660196
Alcoholism	8332	HIST1H2AL	histone cluster 1, H2al	-0.695017
Alcoholism	8336	HIST1H2AM	histone cluster 1, H2am	-0.707712
Alcoholism	3012	HIST1H2AE	histone cluster 1, H2ae	-0.77449
Alcoholism	554313	HIST2H4B	histone cluster 2, H4b	-0.786598
Alcoholism	128312	HIST3H2BB	histone cluster 3, H2bb	-0.790658
Alcoholism	8343	HIST1H2BF	histone cluster 1, H2bf	-0.8188
Alcoholism	8357	HIST1H3H	histone cluster 1, H3h	-0.837707
Alcoholism	8361	HIST1H4F	histone cluster 1, H4f	-0.859225
Alcoholism	221613	HIST1H2AA	histone cluster 1, H2aa	-1.01953
Alcoholism	121504	HIST4H4	histone cluster 4, H4	-1.20423
Oxytocin signaling pathway	1026	CDKN1A	cyclin-dependent kinase inhibitor 1A (p21, Cip1)	1.53172
Oxytocin signaling pathway	2353	FOS	FBJ murine osteosarcoma viral oncogene homolog	0.928851
Oxytocin signaling pathway	283748	PLA2G4D	phospholipase A2, group IVD (cytosolic)	0.700696
Oxytocin signaling pathway	5997	RGS2	regulator of G-protein signaling 2	0.578057
Oxytocin signaling pathway	2773	GNAI3	guanine nucleotide binding protein (G protein), alpha inhibiting activity polypeptide 3	0.516505
Oxytocin signaling pathway	5565	PRKAB2	protein kinase, AMP-activated, beta 2 non-catalytic subunit	0.516079
Oxytocin signaling pathway	814	CAMK4	calcium/calmodulin-dependent protein kinase IV	-0.417086
Oxytocin signaling pathway	3708	ITPR1	inositol 1,4,5-trisphosphate receptor, type 1	-0.425179
Oxytocin signaling pathway	783	CACNB2	calcium channel, voltage-dependent, beta 2 subunit	-0.465686
Oxytocin signaling pathway	6262	RYR2	ryanodine receptor 2 (cardiac)	-0.49621
Oxytocin signaling pathway	2002	ELK1	ELK1, member of ETS oncogene family	-0.512976
Oxytocin signaling pathway	775	CACNA1C	calcium channel, voltage-dependent, L type, alpha 1C subunit	-0.550319
Oxytocin signaling pathway	775	CACNA1C	calcium channel, voltage-dependent, L type, alpha 1C subunit	-0.638784
Oxytocin signaling pathway	115	ADCY9	adenylate cyclase 9	-0.659359
Oxytocin signaling pathway	5607	MAP2K5	mitogen-activated protein kinase kinase 5	-0.669521
Oxytocin signaling pathway	781	CACNA2D1	calcium channel, voltage-dependent, alpha 2/delta subunit 1	-0.706931
Oxytocin signaling pathway	57118	CAMK1D	calcium/calmodulin-dependent protein kinase ID	-0.726573
Oxytocin signaling pathway	781	CACNA2D1	calcium channel, voltage-dependent, alpha 2/delta subunit 1	-0.735567
Oxytocin signaling pathway	57118	CAMK1D	calcium/calmodulin-dependent protein kinase ID	-0.766641
Oxytocin signaling pathway	5567	PRKACB	protein kinase, cAMP-dependent, catalytic, beta	-0.885472
Oxytocin signaling pathway	5578	PRKCA	protein kinase C, alpha	-1.00959
Oxytocin signaling pathway	785	CACNB4	calcium channel, voltage-dependent, beta 4 subunit	-1.06752
Oxytocin signaling pathway	5582	PRKCG	protein kinase C, gamma	-1.06812
Oxytocin signaling pathway	6263	RYR3	ryanodine receptor 3	-1.09444
Oxytocin signaling pathway	23236	PLCB1	phospholipase C, beta 1 (phosphoinositide-specific)	-1.31529
Hepatitis B	355	FAS	Fas cell surface death receptor	3.01375
Hepatitis B	355	FAS	Fas cell surface death receptor	2.71702
Hepatitis B	355	FAS	Fas cell surface death receptor	2.34788
Hepatitis B	1959	EGR2	early growth response 2	2.02844
Hepatitis B	1960	EGR3	early growth response 3	1.80032
Hepatitis B	1026	CDKN1A	cyclin-dependent kinase inhibitor 1A (p21, Cip1)	1.53172
Hepatitis B	841	CASP8	caspase 8, apoptosis-related cysteine peptidase	0.990285
Hepatitis B	2353	FOS	FBJ murine osteosarcoma viral oncogene homolog	0.928851
Hepatitis B	3665	IRF7	interferon regulatory factor 7	0.788775
Hepatitis B	843	CASP10	caspase 10, apoptosis-related cysteine peptidase	0.724199
Hepatitis B	7043	TGFB3	transforming growth factor, beta 3	0.692645
Hepatitis B	3576	CXCL8	chemokine (C-X-C motif) ligand 8	0.68567
Hepatitis B	5111	PCNA	proliferating cell nuclear antigen	0.547313
Hepatitis B	836	CASP3	caspase 3, apoptosis-related cysteine peptidase	0.414195
Hepatitis B	2033	EP300	E1A binding protein p300	-0.449205
Hepatitis B	2002	ELK1	ELK1, member of ETS oncogene family	-0.512976
Hepatitis B	7124	TNF	tumor necrosis factor	-0.734897
Hepatitis B	5578	PRKCA	protein kinase C, alpha	-1.00959
Hepatitis B	5582	PRKCG	protein kinase C, gamma	-1.06812
Hepatitis B	2185	PTK2B	protein tyrosine kinase 2 beta	-1.10112
Proteoglycans in cancer	355	FAS	Fas cell surface death receptor	3.01375
Proteoglycans in cancer	355	FAS	Fas cell surface death receptor	2.71702
Proteoglycans in cancer	355	FAS	Fas cell surface death receptor	2.34788
Proteoglycans in cancer	1026	CDKN1A	cyclin-dependent kinase inhibitor 1A (p21, Cip1)	1.53172
Proteoglycans in cancer	4193	MDM2	MDM2 proto-oncogene, E3 ubiquitin protein ligase	1.25652
Proteoglycans in cancer	4193	MDM2	MDM2 proto-oncogene, E3 ubiquitin protein ligase	1.05768
Proteoglycans in cancer	4193	MDM2	MDM2 proto-oncogene, E3 ubiquitin protein ligase	0.823971
Proteoglycans in cancer	4193	MDM2	MDM2 proto-oncogene, E3 ubiquitin protein ligase	0.759906
Proteoglycans in cancer	5603	MAPK13	mitogen-activated protein kinase 13	0.755719
Proteoglycans in cancer	2316	FLNA	filamin A, alpha	0.60376
Proteoglycans in cancer	836	CASP3	caspase 3, apoptosis-related cysteine peptidase	0.414195
Proteoglycans in cancer	3708	ITPR1	inositol 1,4,5-trisphosphate receptor, type 1	-0.425179
Proteoglycans in cancer	7410	VAV2	vav 2 guanine nucleotide exchange factor	-0.506362
Proteoglycans in cancer	2002	ELK1	ELK1, member of ETS oncogene family	-0.512976
Proteoglycans in cancer	7422	VEGFA	vascular endothelial growth factor A	-0.562106
Proteoglycans in cancer	7475	WNT6	wingless-type MMTV integration site family, member 6	-0.652691
Proteoglycans in cancer	288	ANK3	ankyrin 3, node of Ranvier (ankyrin G)	-0.679671
Proteoglycans in cancer	80326	WNT10A	wingless-type MMTV integration site family, member 10A	-0.702517
Proteoglycans in cancer	7124	TNF	tumor necrosis factor	-0.734897
Proteoglycans in cancer	51196	PLCE1	phospholipase C, epsilon 1	-0.742254
Proteoglycans in cancer	7074	TIAM1	T-cell lymphoma invasion and metastasis 1	-0.766455
Proteoglycans in cancer	3791	KDR	kinase insert domain receptor (a type III receptor tyrosine kinase)	-0.855156
Proteoglycans in cancer	5567	PRKACB	protein kinase, cAMP-dependent, catalytic, beta	-0.885472
Proteoglycans in cancer	5781	PTPN11	protein tyrosine phosphatase, non-receptor type 11	-0.893854
Proteoglycans in cancer	5578	PRKCA	protein kinase C, alpha	-1.00959
Proteoglycans in cancer	2260	FGFR1	fibroblast growth factor receptor 1	-1.02593
Proteoglycans in cancer	7477	WNT7B	wingless-type MMTV integration site family, member 7B	-1.05214
Proteoglycans in cancer	5582	PRKCG	protein kinase C, gamma	-1.06812
Proteoglycans in cancer	54361	WNT4	wingless-type MMTV integration site family, member 4	-1.07215
Proteoglycans in cancer	2066	ERBB4	v-erb-b2 avian erythroblastic leukemia viral oncogene homolog 4	-2.8415
Apoptosis	355	FAS	Fas cell surface death receptor	3.01375
Apoptosis	355	FAS	Fas cell surface death receptor	2.71702
Apoptosis	355	FAS	Fas cell surface death receptor	2.34788
Apoptosis	841	CASP8	caspase 8, apoptosis-related cysteine peptidase	0.990285
Apoptosis	8797	TNFRSF10A	tumor necrosis factor receptor superfamily, member 10a	0.855788
Apoptosis	843	CASP10	caspase 10, apoptosis-related cysteine peptidase	0.724199
Apoptosis	330	BIRC3	baculoviral IAP repeat containing 3	0.570435
Apoptosis	8793	TNFRSF10D	tumor necrosis factor receptor superfamily, member 10d, decoy with truncated death domain	0.567682
Apoptosis	836	CASP3	caspase 3, apoptosis-related cysteine peptidase	0.414195
Apoptosis	5575	PRKAR1B	protein kinase, cAMP-dependent, regulatory, type I, beta	-0.471287
Apoptosis	8837	CFLAR	CASP8 and FADD-like apoptosis regulator	-0.493333
Apoptosis	7124	TNF	tumor necrosis factor	-0.734897
Apoptosis	5575	PRKAR1B	protein kinase, cAMP-dependent, regulatory, type I, beta	-0.773713
Apoptosis	5567	PRKACB	protein kinase, cAMP-dependent, catalytic, beta	-0.885472
Pancreatic secretion	3708	ITPR1	inositol 1,4,5-trisphosphate receptor, type 1	-0.425179
Pancreatic secretion	6262	RYR2	ryanodine receptor 2 (cardiac)	-0.49621
Pancreatic secretion	115	ADCY9	adenylate cyclase 9	-0.659359
Pancreatic secretion	5578	PRKCA	protein kinase C, alpha	-1.00959
Pancreatic secretion	5582	PRKCG	protein kinase C, gamma	-1.06812
Pancreatic secretion	1131	CHRM3	cholinergic receptor, muscarinic 3	-1.19782
Pancreatic secretion	23236	PLCB1	phospholipase C, beta 1 (phosphoinositide-specific)	-1.31529
Circadian entrainment	2905	GRIN2C	glutamate receptor, ionotropic, N-methyl D-aspartate 2C	1.64669
Circadian entrainment	2353	FOS	FBJ murine osteosarcoma viral oncogene homolog	0.928851
Circadian entrainment	51655	RASD1	RAS, dexamethasone-induced 1	0.681776
Circadian entrainment	2773	GNAI3	guanine nucleotide binding protein (G protein), alpha inhibiting activity polypeptide 3	0.516505
Circadian entrainment	3708	ITPR1	inositol 1,4,5-trisphosphate receptor, type 1	-0.425179
Circadian entrainment	6262	RYR2	ryanodine receptor 2 (cardiac)	-0.49621
Circadian entrainment	775	CACNA1C	calcium channel, voltage-dependent, L type, alpha 1C subunit	-0.550319
Circadian entrainment	2782	GNB1	guanine nucleotide binding protein (G protein), beta polypeptide 1	-0.589602
Circadian entrainment	775	CACNA1C	calcium channel, voltage-dependent, L type, alpha 1C subunit	-0.638784
Circadian entrainment	115	ADCY9	adenylate cyclase 9	-0.659359
Circadian entrainment	9722	NOS1AP	nitric oxide synthase 1 (neuronal) adaptor protein	-0.730071
Circadian entrainment	5567	PRKACB	protein kinase, cAMP-dependent, catalytic, beta	-0.885472
Circadian entrainment	5578	PRKCA	protein kinase C, alpha	-1.00959
Circadian entrainment	5582	PRKCG	protein kinase C, gamma	-1.06812
Circadian entrainment	6263	RYR3	ryanodine receptor 3	-1.09444
Circadian entrainment	23236	PLCB1	phospholipase C, beta 1 (phosphoinositide-specific)	-1.31529
Insulin secretion	6262	RYR2	ryanodine receptor 2 (cardiac)	-0.49621
Insulin secretion	775	CACNA1C	calcium channel, voltage-dependent, L type, alpha 1C subunit	-0.550319
Insulin secretion	775	CACNA1C	calcium channel, voltage-dependent, L type, alpha 1C subunit	-0.638784
Insulin secretion	115	ADCY9	adenylate cyclase 9	-0.659359
Insulin secretion	5567	PRKACB	protein kinase, cAMP-dependent, catalytic, beta	-0.885472
Insulin secretion	5578	PRKCA	protein kinase C, alpha	-1.00959
Insulin secretion	2695	GIP	gastric inhibitory polypeptide	-1.05036
Insulin secretion	5582	PRKCG	protein kinase C, gamma	-1.06812
Insulin secretion	1131	CHRM3	cholinergic receptor, muscarinic 3	-1.19782
Insulin secretion	23236	PLCB1	phospholipase C, beta 1 (phosphoinositide-specific)	-1.31529
Rap1 signaling pathway	5228	PGF	placental growth factor	1.73008
Rap1 signaling pathway	5603	MAPK13	mitogen-activated protein kinase 13	0.755719
Rap1 signaling pathway	2773	GNAI3	guanine nucleotide binding protein (G protein), alpha inhibiting activity polypeptide 3	0.516505
Rap1 signaling pathway	2889	RAPGEF1	Rap guanine nucleotide exchange factor (GEF) 1	-0.468682
Rap1 signaling pathway	7410	VAV2	vav 2 guanine nucleotide exchange factor	-0.506362
Rap1 signaling pathway	5608	MAP2K6	mitogen-activated protein kinase kinase 6	-0.536443
Rap1 signaling pathway	7422	VEGFA	vascular endothelial growth factor A	-0.562106
Rap1 signaling pathway	115	ADCY9	adenylate cyclase 9	-0.659359
Rap1 signaling pathway	9223	MAGI1	membrane associated guanylate kinase, WW and PDZ domain containing 1	-0.719507
Rap1 signaling pathway	51196	PLCE1	phospholipase C, epsilon 1	-0.742254
Rap1 signaling pathway	56288	PARD3	par-3 family cell polarity regulator	-0.745374
Rap1 signaling pathway	7074	TIAM1	T-cell lymphoma invasion and metastasis 1	-0.766455
Rap1 signaling pathway	3791	KDR	kinase insert domain receptor (a type III receptor tyrosine kinase)	-0.855156
Rap1 signaling pathway	2258	FGF13	fibroblast growth factor 13	-0.978184
Rap1 signaling pathway	5578	PRKCA	protein kinase C, alpha	-1.00959
Rap1 signaling pathway	2260	FGFR1	fibroblast growth factor receptor 1	-1.02593
Rap1 signaling pathway	5582	PRKCG	protein kinase C, gamma	-1.06812
Rap1 signaling pathway	5154	PDGFA	platelet-derived growth factor alpha polypeptide	-1.06823
Rap1 signaling pathway	1946	EFNA5	ephrin-A5	-1.083
Rap1 signaling pathway	56288	PARD3	par-3 family cell polarity regulator	-1.16244
Rap1 signaling pathway	23236	PLCB1	phospholipase C, beta 1 (phosphoinositide-specific)	-1.31529
Cholinergic synapse	2353	FOS	FBJ murine osteosarcoma viral oncogene homolog	0.928851
Cholinergic synapse	2773	GNAI3	guanine nucleotide binding protein (G protein), alpha inhibiting activity polypeptide 3	0.516505
Cholinergic synapse	814	CAMK4	calcium/calmodulin-dependent protein kinase IV	-0.417086
Cholinergic synapse	3708	ITPR1	inositol 1,4,5-trisphosphate receptor, type 1	-0.425179
Cholinergic synapse	2782	GNB1	guanine nucleotide binding protein (G protein), beta polypeptide 1	-0.589602
Cholinergic synapse	2534	FYN	FYN proto-oncogene, Src family tyrosine kinase	-0.609119
Cholinergic synapse	115	ADCY9	adenylate cyclase 9	-0.659359
Cholinergic synapse	5567	PRKACB	protein kinase, cAMP-dependent, catalytic, beta	-0.885472
Cholinergic synapse	5578	PRKCA	protein kinase C, alpha	-1.00959
Cholinergic synapse	1137	CHRNA4	cholinergic receptor, nicotinic, alpha 4 (neuronal)	-1.02616
Cholinergic synapse	5582	PRKCG	protein kinase C, gamma	-1.06812
Cholinergic synapse	1131	CHRM3	cholinergic receptor, muscarinic 3	-1.19782
Cholinergic synapse	23236	PLCB1	phospholipase C, beta 1 (phosphoinositide-specific)	-1.31529
Calcium signaling pathway	2905	GRIN2C	glutamate receptor, ionotropic, N-methyl D-aspartate 2C	1.64669
Calcium signaling pathway	147	ADRA1B	adrenoceptor alpha 1B	0.500903
Calcium signaling pathway	814	CAMK4	calcium/calmodulin-dependent protein kinase IV	-0.417086
Calcium signaling pathway	3708	ITPR1	inositol 1,4,5-trisphosphate receptor, type 1	-0.425179
Calcium signaling pathway	6262	RYR2	ryanodine receptor 2 (cardiac)	-0.49621
Calcium signaling pathway	775	CACNA1C	calcium channel, voltage-dependent, L type, alpha 1C subunit	-0.550319
Calcium signaling pathway	6546	SLC8A1	solute carrier family 8 (sodium/calcium exchanger), member 1	-0.579588
Calcium signaling pathway	775	CACNA1C	calcium channel, voltage-dependent, L type, alpha 1C subunit	-0.638784
Calcium signaling pathway	115	ADCY9	adenylate cyclase 9	-0.659359
Calcium signaling pathway	6546	SLC8A1	solute carrier family 8 (sodium/calcium exchanger), member 1	-0.663021
Calcium signaling pathway	5724	PTAFR	platelet-activating factor receptor	-0.719406
Calcium signaling pathway	51196	PLCE1	phospholipase C, epsilon 1	-0.742254
Calcium signaling pathway	6786	STIM1	stromal interaction molecule 1	-0.863908
Calcium signaling pathway	5567	PRKACB	protein kinase, cAMP-dependent, catalytic, beta	-0.885472
Calcium signaling pathway	5578	PRKCA	protein kinase C, alpha	-1.00959
Calcium signaling pathway	5582	PRKCG	protein kinase C, gamma	-1.06812
Calcium signaling pathway	6263	RYR3	ryanodine receptor 3	-1.09444
Calcium signaling pathway	2185	PTK2B	protein tyrosine kinase 2 beta	-1.10112
Calcium signaling pathway	1131	CHRM3	cholinergic receptor, muscarinic 3	-1.19782
Calcium signaling pathway	23236	PLCB1	phospholipase C, beta 1 (phosphoinositide-specific)	-1.31529
Calcium signaling pathway	2066	ERBB4	v-erb-b2 avian erythroblastic leukemia viral oncogene homolog 4	-2.8415
Endocrine and other factor-regulated calcium reabsorption	481	ATP1B1	ATPase, Na+/K+ transporting, beta 1 polypeptide	0.441657
Endocrine and other factor-regulated calcium reabsorption	3817	KLK2	kallikrein-related peptidase 2	-0.540707
Endocrine and other factor-regulated calcium reabsorption	6546	SLC8A1	solute carrier family 8 (sodium/calcium exchanger), member 1	-0.579588
Endocrine and other factor-regulated calcium reabsorption	115	ADCY9	adenylate cyclase 9	-0.659359
Endocrine and other factor-regulated calcium reabsorption	6546	SLC8A1	solute carrier family 8 (sodium/calcium exchanger), member 1	-0.663021
Endocrine and other factor-regulated calcium reabsorption	5567	PRKACB	protein kinase, cAMP-dependent, catalytic, beta	-0.885472
Endocrine and other factor-regulated calcium reabsorption	5578	PRKCA	protein kinase C, alpha	-1.00959
Endocrine and other factor-regulated calcium reabsorption	5582	PRKCG	protein kinase C, gamma	-1.06812
Endocrine and other factor-regulated calcium reabsorption	23236	PLCB1	phospholipase C, beta 1 (phosphoinositide-specific)	-1.31529
MAPK signaling pathway	355	FAS	Fas cell surface death receptor	3.01375
MAPK signaling pathway	355	FAS	Fas cell surface death receptor	2.71702
MAPK signaling pathway	355	FAS	Fas cell surface death receptor	2.34788
MAPK signaling pathway	1847	DUSP5	dual specificity phosphatase 5	0.984762
MAPK signaling pathway	2353	FOS	FBJ murine osteosarcoma viral oncogene homolog	0.928851
MAPK signaling pathway	1848	DUSP6	dual specificity phosphatase 6	0.843977
MAPK signaling pathway	5603	MAPK13	mitogen-activated protein kinase 13	0.755719
MAPK signaling pathway	283748	PLA2G4D	phospholipase A2, group IVD (cytosolic)	0.700696
MAPK signaling pathway	7043	TGFB3	transforming growth factor, beta 3	0.692645
MAPK signaling pathway	2316	FLNA	filamin A, alpha	0.60376
MAPK signaling pathway	1326	MAP3K8	mitogen-activated protein kinase kinase kinase 8	0.595501
MAPK signaling pathway	836	CASP3	caspase 3, apoptosis-related cysteine peptidase	0.414195
MAPK signaling pathway	783	CACNB2	calcium channel, voltage-dependent, beta 2 subunit	-0.465686
MAPK signaling pathway	2002	ELK1	ELK1, member of ETS oncogene family	-0.512976
MAPK signaling pathway	5608	MAP2K6	mitogen-activated protein kinase kinase 6	-0.536443
MAPK signaling pathway	775	CACNA1C	calcium channel, voltage-dependent, L type, alpha 1C subunit	-0.550319
MAPK signaling pathway	4217	MAP3K5	mitogen-activated protein kinase kinase kinase 5	-0.58521
MAPK signaling pathway	9175	MAP3K13	mitogen-activated protein kinase kinase kinase 13	-0.595351
MAPK signaling pathway	775	CACNA1C	calcium channel, voltage-dependent, L type, alpha 1C subunit	-0.638784
MAPK signaling pathway	5607	MAP2K5	mitogen-activated protein kinase kinase 5	-0.669521
MAPK signaling pathway	3925	STMN1	stathmin 1	-0.677702
MAPK signaling pathway	781	CACNA2D1	calcium channel, voltage-dependent, alpha 2/delta subunit 1	-0.706931
MAPK signaling pathway	7124	TNF	tumor necrosis factor	-0.734897
MAPK signaling pathway	781	CACNA2D1	calcium channel, voltage-dependent, alpha 2/delta subunit 1	-0.735567
MAPK signaling pathway	5567	PRKACB	protein kinase, cAMP-dependent, catalytic, beta	-0.885472
MAPK signaling pathway	2258	FGF13	fibroblast growth factor 13	-0.978184
MAPK signaling pathway	5578	PRKCA	protein kinase C, alpha	-1.00959
MAPK signaling pathway	2260	FGFR1	fibroblast growth factor receptor 1	-1.02593
MAPK signaling pathway	785	CACNB4	calcium channel, voltage-dependent, beta 4 subunit	-1.06752
MAPK signaling pathway	5582	PRKCG	protein kinase C, gamma	-1.06812
MAPK signaling pathway	5154	PDGFA	platelet-derived growth factor alpha polypeptide	-1.06823
Pathways in cancer	355	FAS	Fas cell surface death receptor	3.01375
Pathways in cancer	355	FAS	Fas cell surface death receptor	2.71702
Pathways in cancer	355	FAS	Fas cell surface death receptor	2.34788
Pathways in cancer	5228	PGF	placental growth factor	1.73008
Pathways in cancer	1026	CDKN1A	cyclin-dependent kinase inhibitor 1A (p21, Cip1)	1.53172
Pathways in cancer	4193	MDM2	MDM2 proto-oncogene, E3 ubiquitin protein ligase	1.25652
Pathways in cancer	9134	CCNE2	cyclin E2	1.1362
Pathways in cancer	4193	MDM2	MDM2 proto-oncogene, E3 ubiquitin protein ligase	1.05768
Pathways in cancer	841	CASP8	caspase 8, apoptosis-related cysteine peptidase	0.990285
Pathways in cancer	2353	FOS	FBJ murine osteosarcoma viral oncogene homolog	0.928851
Pathways in cancer	4193	MDM2	MDM2 proto-oncogene, E3 ubiquitin protein ligase	0.823971
Pathways in cancer	3914	LAMB3	laminin, beta 3	0.81747
Pathways in cancer	4193	MDM2	MDM2 proto-oncogene, E3 ubiquitin protein ligase	0.759906
Pathways in cancer	9134	CCNE2	cyclin E2	0.713909
Pathways in cancer	7043	TGFB3	transforming growth factor, beta 3	0.692645
Pathways in cancer	3576	CXCL8	chemokine (C-X-C motif) ligand 8	0.68567
Pathways in cancer	861	RUNX1	runt-related transcription factor 1	0.660304
Pathways in cancer	330	BIRC3	baculoviral IAP repeat containing 3	0.570435
Pathways in cancer	836	CASP3	caspase 3, apoptosis-related cysteine peptidase	0.414195
Pathways in cancer	2033	EP300	E1A binding protein p300	-0.449205
Pathways in cancer	7039	TGFA	transforming growth factor, alpha	-0.455168
Pathways in cancer	3320	HSP90AA1	heat shock protein 90kDa alpha (cytosolic), class A member 1	-0.477557
Pathways in cancer	1441	CSF3R	colony stimulating factor 3 receptor (granulocyte)	-0.534191
Pathways in cancer	7422	VEGFA	vascular endothelial growth factor A	-0.562106
Pathways in cancer	7475	WNT6	wingless-type MMTV integration site family, member 6	-0.652691
Pathways in cancer	2736	GLI2	GLI family zinc finger 2	-0.68052
Pathways in cancer	80326	WNT10A	wingless-type MMTV integration site family, member 10A	-0.702517
Pathways in cancer	367	AR	androgen receptor	-0.777337
Pathways in cancer	2258	FGF13	fibroblast growth factor 13	-0.978184
Pathways in cancer	5578	PRKCA	protein kinase C, alpha	-1.00959
Pathways in cancer	2260	FGFR1	fibroblast growth factor receptor 1	-1.02593
Pathways in cancer	7477	WNT7B	wingless-type MMTV integration site family, member 7B	-1.05214
Pathways in cancer	5582	PRKCG	protein kinase C, gamma	-1.06812
Pathways in cancer	5154	PDGFA	platelet-derived growth factor alpha polypeptide	-1.06823
Pathways in cancer	54361	WNT4	wingless-type MMTV integration site family, member 4	-1.07215
Alzheimer's disease	355	FAS	Fas cell surface death receptor	3.01375
Alzheimer's disease	355	FAS	Fas cell surface death receptor	2.71702
Alzheimer's disease	355	FAS	Fas cell surface death receptor	2.34788
Alzheimer's disease	841	CASP8	caspase 8, apoptosis-related cysteine peptidase	0.990285
Alzheimer's disease	836	CASP3	caspase 3, apoptosis-related cysteine peptidase	0.414195
Alzheimer's disease	3708	ITPR1	inositol 1,4,5-trisphosphate receptor, type 1	-0.425179
Alzheimer's disease	351	APP	amyloid beta (A4) precursor protein	-0.53241
Alzheimer's disease	23236	PLCB1	phospholipase C, beta 1 (phosphoinositide-specific)	-1.31529
Herpes simplex infection	355	FAS	Fas cell surface death receptor	3.01375
Herpes simplex infection	355	FAS	Fas cell surface death receptor	2.71702
Herpes simplex infection	355	FAS	Fas cell surface death receptor	2.34788
Herpes simplex infection	8764	TNFRSF14	tumor necrosis factor receptor superfamily, member 14	1.11195
Herpes simplex infection	841	CASP8	caspase 8, apoptosis-related cysteine peptidase	0.990285
Herpes simplex infection	2353	FOS	FBJ murine osteosarcoma viral oncogene homolog	0.928851
Herpes simplex infection	6041	RNASEL	ribonuclease L (2',5'-oligoisoadenylate synthetase-dependent)	0.808299
Herpes simplex infection	3665	IRF7	interferon regulatory factor 7	0.788775
Herpes simplex infection	29915	HCFC2	host cell factor C2	0.684999
Herpes simplex infection	6431	SRSF6	serine/arginine-rich splicing factor 6	0.465288
Herpes simplex infection	983	CDK1	cyclin-dependent kinase 1	0.43643
Herpes simplex infection	836	CASP3	caspase 3, apoptosis-related cysteine peptidase	0.414195
Herpes simplex infection	7124	TNF	tumor necrosis factor	-0.734897
Herpes simplex infection	5781	PTPN11	protein tyrosine phosphatase, non-receptor type 11	-0.893854
Salivary secretion	147	ADRA1B	adrenoceptor alpha 1B	0.500903
Salivary secretion	3708	ITPR1	inositol 1,4,5-trisphosphate receptor, type 1	-0.425179
Salivary secretion	115	ADCY9	adenylate cyclase 9	-0.659359
Salivary secretion	5567	PRKACB	protein kinase, cAMP-dependent, catalytic, beta	-0.885472
Salivary secretion	5578	PRKCA	protein kinase C, alpha	-1.00959
Salivary secretion	5582	PRKCG	protein kinase C, gamma	-1.06812
Salivary secretion	6263	RYR3	ryanodine receptor 3	-1.09444
Salivary secretion	1131	CHRM3	cholinergic receptor, muscarinic 3	-1.19782
Salivary secretion	23236	PLCB1	phospholipase C, beta 1 (phosphoinositide-specific)	-1.31529
Gastric acid secretion	2773	GNAI3	guanine nucleotide binding protein (G protein), alpha inhibiting activity polypeptide 3	0.516505
Gastric acid secretion	3708	ITPR1	inositol 1,4,5-trisphosphate receptor, type 1	-0.425179
Gastric acid secretion	115	ADCY9	adenylate cyclase 9	-0.659359
Gastric acid secretion	5567	PRKACB	protein kinase, cAMP-dependent, catalytic, beta	-0.885472
Gastric acid secretion	5578	PRKCA	protein kinase C, alpha	-1.00959
Gastric acid secretion	5582	PRKCG	protein kinase C, gamma	-1.06812
Gastric acid secretion	1131	CHRM3	cholinergic receptor, muscarinic 3	-1.19782
Gastric acid secretion	23236	PLCB1	phospholipase C, beta 1 (phosphoinositide-specific)	-1.31529
Natural killer cell mediated cytotoxicity	355	FAS	Fas cell surface death receptor	3.01375
Natural killer cell mediated cytotoxicity	355	FAS	Fas cell surface death receptor	2.71702
Natural killer cell mediated cytotoxicity	355	FAS	Fas cell surface death receptor	2.34788
Natural killer cell mediated cytotoxicity	80328	ULBP2	UL16 binding protein 2	0.899429
Natural killer cell mediated cytotoxicity	8797	TNFRSF10A	tumor necrosis factor receptor superfamily, member 10a	0.855788
Natural killer cell mediated cytotoxicity	8793	TNFRSF10D	tumor necrosis factor receptor superfamily, member 10d, decoy with truncated death domain	0.567682
Natural killer cell mediated cytotoxicity	836	CASP3	caspase 3, apoptosis-related cysteine peptidase	0.414195
Natural killer cell mediated cytotoxicity	100507436	MICA	MHC class I polypeptide-related sequence A	0.380436
Natural killer cell mediated cytotoxicity	7410	VAV2	vav 2 guanine nucleotide exchange factor	-0.506362
Natural killer cell mediated cytotoxicity	2534	FYN	FYN proto-oncogene, Src family tyrosine kinase	-0.609119
Natural killer cell mediated cytotoxicity	7124	TNF	tumor necrosis factor	-0.734897
Natural killer cell mediated cytotoxicity	5781	PTPN11	protein tyrosine phosphatase, non-receptor type 11	-0.893854
Natural killer cell mediated cytotoxicity	7305	TYROBP	TYRO protein tyrosine kinase binding protein	-0.908986
Natural killer cell mediated cytotoxicity	5578	PRKCA	protein kinase C, alpha	-1.00959
Natural killer cell mediated cytotoxicity	5582	PRKCG	protein kinase C, gamma	-1.06812
Natural killer cell mediated cytotoxicity	2185	PTK2B	protein tyrosine kinase 2 beta	-1.10112
Cytokine-cytokine receptor interaction	355	FAS	Fas cell surface death receptor	3.01375
Cytokine-cytokine receptor interaction	355	FAS	Fas cell surface death receptor	2.71702
Cytokine-cytokine receptor interaction	355	FAS	Fas cell surface death receptor	2.34788
Cytokine-cytokine receptor interaction	58985	IL22RA1	interleukin 22 receptor, alpha 1	1.82955
Cytokine-cytokine receptor interaction	3575	IL7R	interleukin 7 receptor	1.16952
Cytokine-cytokine receptor interaction	8764	TNFRSF14	tumor necrosis factor receptor superfamily, member 14	1.11195
Cytokine-cytokine receptor interaction	3566	IL4R	interleukin 4 receptor	0.968865
Cytokine-cytokine receptor interaction	3976	LIF	leukemia inhibitory factor	0.893137
Cytokine-cytokine receptor interaction	8797	TNFRSF10A	tumor necrosis factor receptor superfamily, member 10a	0.855788
Cytokine-cytokine receptor interaction	7043	TGFB3	transforming growth factor, beta 3	0.692645
Cytokine-cytokine receptor interaction	3576	CXCL8	chemokine (C-X-C motif) ligand 8	0.68567
Cytokine-cytokine receptor interaction	3624	INHBA	inhibin, beta A	0.647204
Cytokine-cytokine receptor interaction	8744	TNFSF9	tumor necrosis factor (ligand) superfamily, member 9	0.634825
Cytokine-cytokine receptor interaction	8793	TNFRSF10D	tumor necrosis factor receptor superfamily, member 10d, decoy with truncated death domain	0.567682
Cytokine-cytokine receptor interaction	11009	IL24	interleukin 24	0.55514
Cytokine-cytokine receptor interaction	1441	CSF3R	colony stimulating factor 3 receptor (granulocyte)	-0.534191
Cytokine-cytokine receptor interaction	7422	VEGFA	vascular endothelial growth factor A	-0.562106
Cytokine-cytokine receptor interaction	655	BMP7	bone morphogenetic protein 7	-0.565352
Cytokine-cytokine receptor interaction	7124	TNF	tumor necrosis factor	-0.734897
Cytokine-cytokine receptor interaction	2690	GHR	growth hormone receptor	-0.737788
Cytokine-cytokine receptor interaction	3791	KDR	kinase insert domain receptor (a type III receptor tyrosine kinase)	-0.855156
Cytokine-cytokine receptor interaction	5154	PDGFA	platelet-derived growth factor alpha polypeptide	-1.06823
Gap junction	2773	GNAI3	guanine nucleotide binding protein (G protein), alpha inhibiting activity polypeptide 3	0.516505
Gap junction	84617	TUBB6	tubulin, beta 6 class V	0.487563
Gap junction	983	CDK1	cyclin-dependent kinase 1	0.43643
Gap junction	3708	ITPR1	inositol 1,4,5-trisphosphate receptor, type 1	-0.425179
Gap junction	51807	TUBA8	tubulin, alpha 8	-0.631039
Gap junction	115	ADCY9	adenylate cyclase 9	-0.659359
Gap junction	5607	MAP2K5	mitogen-activated protein kinase kinase 5	-0.669521
Gap junction	5567	PRKACB	protein kinase, cAMP-dependent, catalytic, beta	-0.885472
Gap junction	5578	PRKCA	protein kinase C, alpha	-1.00959
Gap junction	5582	PRKCG	protein kinase C, gamma	-1.06812
Gap junction	5154	PDGFA	platelet-derived growth factor alpha polypeptide	-1.06823
Gap junction	23236	PLCB1	phospholipase C, beta 1 (phosphoinositide-specific)	-1.31529
Morphine addiction	2773	GNAI3	guanine nucleotide binding protein (G protein), alpha inhibiting activity polypeptide 3	0.516505
Morphine addiction	2782	GNB1	guanine nucleotide binding protein (G protein), beta polypeptide 1	-0.589602
Morphine addiction	115	ADCY9	adenylate cyclase 9	-0.659359
Morphine addiction	2869	GRK5	G protein-coupled receptor kinase 5	-0.724033
Morphine addiction	5567	PRKACB	protein kinase, cAMP-dependent, catalytic, beta	-0.885472
Morphine addiction	2869	GRK5	G protein-coupled receptor kinase 5	-0.930035
Morphine addiction	5578	PRKCA	protein kinase C, alpha	-1.00959
Morphine addiction	5582	PRKCG	protein kinase C, gamma	-1.06812
HTLV-I infection	1026	CDKN1A	cyclin-dependent kinase inhibitor 1A (p21, Cip1)	1.53172
HTLV-I infection	467	ATF3	activating transcription factor 3	1.37587
HTLV-I infection	467	ATF3	activating transcription factor 3	1.24456
HTLV-I infection	467	ATF3	activating transcription factor 3	1.12181
HTLV-I infection	7043	TGFB3	transforming growth factor, beta 3	0.692645
HTLV-I infection	5111	PCNA	proliferating cell nuclear antigen	0.547313
HTLV-I infection	2033	EP300	E1A binding protein p300	-0.449205
HTLV-I infection	2002	ELK1	ELK1, member of ETS oncogene family	-0.512976
HTLV-I infection	7475	WNT6	wingless-type MMTV integration site family, member 6	-0.652691
HTLV-I infection	115	ADCY9	adenylate cyclase 9	-0.659359
HTLV-I infection	80326	WNT10A	wingless-type MMTV integration site family, member 10A	-0.702517
HTLV-I infection	7124	TNF	tumor necrosis factor	-0.734897
HTLV-I infection	5567	PRKACB	protein kinase, cAMP-dependent, catalytic, beta	-0.885472
HTLV-I infection	7477	WNT7B	wingless-type MMTV integration site family, member 7B	-1.05214
HTLV-I infection	5154	PDGFA	platelet-derived growth factor alpha polypeptide	-1.06823
HTLV-I infection	54361	WNT4	wingless-type MMTV integration site family, member 4	-1.07215
Ras signaling pathway	8437	RASAL1	RAS protein activator like 1 (GAP1 like)	1.95438
Ras signaling pathway	5228	PGF	placental growth factor	1.73008
Ras signaling pathway	11145	PLA2G16	phospholipase A2, group XVI	0.733876
Ras signaling pathway	283748	PLA2G4D	phospholipase A2, group IVD (cytosolic)	0.700696
Ras signaling pathway	8399	PLA2G10	phospholipase A2, group X	0.655718
Ras signaling pathway	9610	RIN1	Ras and Rab interactor 1	0.625742
Ras signaling pathway	2002	ELK1	ELK1, member of ETS oncogene family	-0.512976
Ras signaling pathway	7422	VEGFA	vascular endothelial growth factor A	-0.562106
Ras signaling pathway	2782	GNB1	guanine nucleotide binding protein (G protein), beta polypeptide 1	-0.589602
Ras signaling pathway	9462	RASAL2	RAS protein activator like 2	-0.592082
Ras signaling pathway	9462	RASAL2	RAS protein activator like 2	-0.658727
Ras signaling pathway	51196	PLCE1	phospholipase C, epsilon 1	-0.742254
Ras signaling pathway	7074	TIAM1	T-cell lymphoma invasion and metastasis 1	-0.766455
Ras signaling pathway	3791	KDR	kinase insert domain receptor (a type III receptor tyrosine kinase)	-0.855156
Ras signaling pathway	5567	PRKACB	protein kinase, cAMP-dependent, catalytic, beta	-0.885472
Ras signaling pathway	5781	PTPN11	protein tyrosine phosphatase, non-receptor type 11	-0.893854
Ras signaling pathway	2258	FGF13	fibroblast growth factor 13	-0.978184
Ras signaling pathway	5578	PRKCA	protein kinase C, alpha	-1.00959
Ras signaling pathway	2260	FGFR1	fibroblast growth factor receptor 1	-1.02593
Ras signaling pathway	5582	PRKCG	protein kinase C, gamma	-1.06812
Ras signaling pathway	5154	PDGFA	platelet-derived growth factor alpha polypeptide	-1.06823
Ras signaling pathway	1946	EFNA5	ephrin-A5	-1.083
Ras signaling pathway	283455	KSR2	kinase suppressor of ras 2	-1.46468
Vibrio cholerae infection	115	ADCY9	adenylate cyclase 9	-0.659359
Vibrio cholerae infection	5567	PRKACB	protein kinase, cAMP-dependent, catalytic, beta	-0.885472
Vibrio cholerae infection	5578	PRKCA	protein kinase C, alpha	-1.00959
Vibrio cholerae infection	5582	PRKCG	protein kinase C, gamma	-1.06812
Melanogenesis	2773	GNAI3	guanine nucleotide binding protein (G protein), alpha inhibiting activity polypeptide 3	0.516505
Melanogenesis	2033	EP300	E1A binding protein p300	-0.449205
Melanogenesis	7475	WNT6	wingless-type MMTV integration site family, member 6	-0.652691
Melanogenesis	115	ADCY9	adenylate cyclase 9	-0.659359
Melanogenesis	80326	WNT10A	wingless-type MMTV integration site family, member 10A	-0.702517
Melanogenesis	5567	PRKACB	protein kinase, cAMP-dependent, catalytic, beta	-0.885472
Melanogenesis	5578	PRKCA	protein kinase C, alpha	-1.00959
Melanogenesis	7477	WNT7B	wingless-type MMTV integration site family, member 7B	-1.05214
Melanogenesis	5582	PRKCG	protein kinase C, gamma	-1.06812
Melanogenesis	54361	WNT4	wingless-type MMTV integration site family, member 4	-1.07215
Melanogenesis	23236	PLCB1	phospholipase C, beta 1 (phosphoinositide-specific)	-1.31529
Glutamatergic synapse	2905	GRIN2C	glutamate receptor, ionotropic, N-methyl D-aspartate 2C	1.64669
Glutamatergic synapse	283748	PLA2G4D	phospholipase A2, group IVD (cytosolic)	0.700696
Glutamatergic synapse	2773	GNAI3	guanine nucleotide binding protein (G protein), alpha inhibiting activity polypeptide 3	0.516505
Glutamatergic synapse	3708	ITPR1	inositol 1,4,5-trisphosphate receptor, type 1	-0.425179
Glutamatergic synapse	2782	GNB1	guanine nucleotide binding protein (G protein), beta polypeptide 1	-0.589602
Glutamatergic synapse	115	ADCY9	adenylate cyclase 9	-0.659359
Glutamatergic synapse	22941	SHANK2	SH3 and multiple ankyrin repeat domains 2	-0.776014
Glutamatergic synapse	5567	PRKACB	protein kinase, cAMP-dependent, catalytic, beta	-0.885472
Glutamatergic synapse	5578	PRKCA	protein kinase C, alpha	-1.00959
Glutamatergic synapse	5582	PRKCG	protein kinase C, gamma	-1.06812
Glutamatergic synapse	22941	SHANK2	SH3 and multiple ankyrin repeat domains 2	-1.20957
Glutamatergic synapse	22941	SHANK2	SH3 and multiple ankyrin repeat domains 2	-1.21062
Glutamatergic synapse	23236	PLCB1	phospholipase C, beta 1 (phosphoinositide-specific)	-1.31529
TNF signaling pathway	841	CASP8	caspase 8, apoptosis-related cysteine peptidase	0.990285
TNF signaling pathway	5603	MAPK13	mitogen-activated protein kinase 13	0.755719
TNF signaling pathway	843	CASP10	caspase 10, apoptosis-related cysteine peptidase	0.724199
TNF signaling pathway	1326	MAP3K8	mitogen-activated protein kinase kinase kinase 8	0.595501
TNF signaling pathway	330	BIRC3	baculoviral IAP repeat containing 3	0.570435
TNF signaling pathway	836	CASP3	caspase 3, apoptosis-related cysteine peptidase	0.414195
TNF signaling pathway	8837	CFLAR	CASP8 and FADD-like apoptosis regulator	-0.493333
TNF signaling pathway	1051	CEBPB	CCAAT/enhancer binding protein (C/EBP), beta	-0.49766
TNF signaling pathway	5608	MAP2K6	mitogen-activated protein kinase kinase 6	-0.536443
TNF signaling pathway	4217	MAP3K5	mitogen-activated protein kinase kinase kinase 5	-0.58521
TNF signaling pathway	7124	TNF	tumor necrosis factor	-0.734897
Thyroid hormone synthesis	3708	ITPR1	inositol 1,4,5-trisphosphate receptor, type 1	-0.425179
Thyroid hormone synthesis	115	ADCY9	adenylate cyclase 9	-0.659359
Thyroid hormone synthesis	5567	PRKACB	protein kinase, cAMP-dependent, catalytic, beta	-0.885472
Thyroid hormone synthesis	5578	PRKCA	protein kinase C, alpha	-1.00959
Thyroid hormone synthesis	5582	PRKCG	protein kinase C, gamma	-1.06812
Thyroid hormone synthesis	23236	PLCB1	phospholipase C, beta 1 (phosphoinositide-specific)	-1.31529
African trypanosomiasis	355	FAS	Fas cell surface death receptor	3.01375
African trypanosomiasis	355	FAS	Fas cell surface death receptor	2.71702
African trypanosomiasis	355	FAS	Fas cell surface death receptor	2.34788
African trypanosomiasis	7124	TNF	tumor necrosis factor	-0.734897
African trypanosomiasis	5578	PRKCA	protein kinase C, alpha	-1.00959
African trypanosomiasis	5582	PRKCG	protein kinase C, gamma	-1.06812
African trypanosomiasis	23236	PLCB1	phospholipase C, beta 1 (phosphoinositide-specific)	-1.31529
Amyotrophic lateral sclerosis (ALS)	5603	MAPK13	mitogen-activated protein kinase 13	0.755719
Amyotrophic lateral sclerosis (ALS)	836	CASP3	caspase 3, apoptosis-related cysteine peptidase	0.414195
Amyotrophic lateral sclerosis (ALS)	5608	MAP2K6	mitogen-activated protein kinase kinase 6	-0.536443
Amyotrophic lateral sclerosis (ALS)	4217	MAP3K5	mitogen-activated protein kinase kinase kinase 5	-0.58521
Amyotrophic lateral sclerosis (ALS)	7124	TNF	tumor necrosis factor	-0.734897
Amyotrophic lateral sclerosis (ALS)	6506	SLC1A2	solute carrier family 1 (glial high affinity glutamate transporter), member 2	-0.896722
Basal cell carcinoma	7475	WNT6	wingless-type MMTV integration site family, member 6	-0.652691
Basal cell carcinoma	2736	GLI2	GLI family zinc finger 2	-0.68052
Basal cell carcinoma	80326	WNT10A	wingless-type MMTV integration site family, member 10A	-0.702517
Basal cell carcinoma	7477	WNT7B	wingless-type MMTV integration site family, member 7B	-1.05214
Basal cell carcinoma	54361	WNT4	wingless-type MMTV integration site family, member 4	-1.07215
